# Supplementary material for: SpliceVault predicts the precise nature of variant-associated mis-splicing
Source: Nat Genet. 2023 Feb 6;55(2):324–32. doi: 10.1038/s41588-022-01293-8 (PMC9925382; doi:10.1038/s41588-022-01293-8)
Supplement: Supplementary file 3 — Table 1—Variants experimentally verified to disrupt pre-mRNA splicing from our RNA diagnostics program. Table 2—Published variants experimentally verified to disrupt pre-mRNA splicing in patient specimens. Table 3—Published variants experimentally verified to disrupt pre-mRNA splicing using midi-gene assays. Table 4—Primers used for RNA re-analysis. [file 41588_2022_1293_MOESM3_ESM.xlsx]

## Sheet: Table 1 RNA Diagnostics (n=88)
Supplementary Table 1. Variants experimentally verified to disrupt pre-mRNA splicing from our RNA diagnostics program.
Case Number	Gene	Transcript	HGVS cDNA	Zygosity	Variant_type	Tissue	Method	Exon skipping	Intron retention	Cryptic splice site	Event 1	Event 2	Event 3	Event 4	Event 5	Complete or partial mis-splicing	Citations
1	COL6A3	NM_004369.3	c.6355-1G>A	Het	Acceptor	Muscle	RNAseq	Δ19			r.6355_6408del					ES variant, inferred complete	PMID: 28424332
2	ASNS	NM_001673.4	c.1476+1G>A	Hom	Donor	Blood, Fibrobblasts	RNAseq, RT-PCR	Δ12	Intron 12	Exon 12	r.1321_1476del	r.1429_1476del	r.1476_1477ins[1476+1_1477-1]			Complete	PMID: 34906502, PMID: 32906196
3	CLN5	NM_006493.2	c.320+5G>A	Hom	Donor	Blood	RNAseq, RT-PCR			Exon 1, Intron 1	r.160_320del	r.320_321ins[320+1_320+581]				Complete	PMID: 34906502
4	ABCB4	NM_000443.3	c.2064+3A>T	Het	Donor	Blood	RNAseq, RT-PCR	Δ16			r.1894_2064del					Not determined	PMID: 34906502
5	SPG11	NM_025137.3	c.2317-13C>G	Het	Acceptor	PBMCs	RNAseq, RT-PCR	Δ13, Δ13-14		Exon 13	r.2317_2444del	r.2317_2356del	r.2317_2620del			Not determined	PMID: 34906502
6	AHI1	NM_001134831.1	c.2492+5G>A	Het	Donor	Blood, PBMCs	RNAseq, RT-PCR	Δ18		Intron 18	r.2374_2492del	r.2492_2493ins[2492+1_2492+40]				Not determined	PMID: 34906502
7	DMD	NM_004006.2	c.1602G>A	Hem	Donor	Muscle	RT-PCR	Δ13			r.1483_1602del					Complete
8	TAZ	NM_000116.3	c.238G>C	Hem	Donor	Blood, Myocardium	RT-PCR	Δ2		Intron 2	r.110_238del	r.238_239ins[238+1_238+36]				Complete	PMID: 34906502
9	DMD	NM_004006.2	c.4674+1G>A	Hem	Donor	Muscle	RT-PCR	Δ33	Intron 33	Exon 33	r.4519_4674del	r.4633_4674del	r.4674_4675ins[4674+1_4675-1]			Complete
10	OPHN1	NM_002547.2	c.702+4A>G	Hem	Donor	Blood, PBMCs	RT-PCR	Δ8			r.598_702del					Complete	PMID: 34906502
11	TNNT3	NM_006757.3	c.681+1G>A	Hom	Donor	Muscle	RT-PCR	Δ14	Intron 14		r.591_681del	r.681_682ins[681+1_682-1]				Complete	PMID: 29266598
12	ABCB4	NM_000443.3	c.344+2_344+3insTT	Het	Donor	Blood	RNAseq, RT-PCR	Δ5			r.287_344del					Not determined	PMID: 34906502
13	GAA	NM_000152.4	c.-32-13T>G	Het	Acceptor	Blood	RT-PCR	Δ2		Intron 1, Exon 2	r.-32_546del	r.-32_486del	r.-33_-32ins[-32-154_-32-1]			Complete	PMID: 34906502
14	NEB	NM_001271208.1	c.2415+1G>A	Het	Donor	Muscle	RNAseq	Δ25		Exon 25, Intron 25	r.2311_2415del	r.2336_2415del	r.2415_2416ins[2415+1_2415+117]	r.2415_2416ins[2415+1_2416-274]		ES variant, inferred complete	PMID: 28424332
15	NEB	NM_001271208.1	c.5763+5G>A	Het	Donor	Muscle	RNAseq		Intron 45	Intron 45	r.5763_5764ins[5763+1_5763+343]	r.5763_5764ins[5763+1_5764-1]				Not determined	PMID: 28424332
16	TTN	NM_001267550.1	c.66769+4_66769+7del	Het	Donor	Muscle	RNAseq, RT-PCR	Δ316			r.66464_66769del					Not determined	PMID: 28424332
17	NEB	NM_001271208.1	c.2943+1G>A	Het	Donor	Muscle	RNAseq	Δ29			r.2836_2943del					ES variant, inferred complete	PMID: 28424332
18	NEB	NM_001271208.1	c.21522+3A>G	Het	Donor	Muscle	RNAseq			Intron 144	r.21522_21523ins[21522+1_21522+59]	r.21522_21523ins[21522+1_21522+112]				Not determined	PMID: 28424332
19	NEB	NM_001271208.1	c.3880-2A>G	Het	Acceptor	Muscle	RNAseq	Δ36			r.3880_3987del					ES variant, inferred complete	PMID: 28424332
20	RYR1	NM_000540.2	c.270+2T>C	Het	Donor	Muscle	RNAseq, RT-PCR	Δ3			r.166_270del					ES variant, inferred complete	PMID: 28424332
21	TTN	NM_001267550.1	c.106531+2T>A	Het	Donor	Muscle	RT-PCR	Δ359			r.106375_106531del					ES variant, inferred complete	PMID: 27854218
22	PIGN	NM_176787.4	c.923-6T>G	Hom	Acceptor	Blood, Fibroblasts, Liver	RNAseq-RT-PCR	Δ11, Δ11-12		Intron 10	r.923_963del	r.923_1023del	r.922_923ins[923-26_923-1]			Complete	PMID: 34906502
23	COL6A2	NM_001849.3	c.2423-22_2423-21insAGCCCGGCCCGGCCC	Hom	Acceptor	Muscle	RNAseq	Δ27	Intron 27		r.2423_2461del	r.2422_2423ins[2422+1_2423-1]				Partial
24	TTN	NM_001267550.1	c.44816-1G>A	Het	Acceptor	Muscle	RNAseq	Δ243			r.44816_44913del					ES variant, inferred complete	PMID: 28424332
25	TTN	NM_001267550.1	c.40558G>C	Het	Donor	Muscle	RNAseq	Δ219			r.40478_40633del					Not determined	PMID: 28424332
26	POMGNT1	NM_017739.3	c.1895+1G>T	Het	Donor	Muscle	RNAseq		Intron 21	Exon 21	r.1870_1895	r.1895_1896ins[1985+1_1896-1]				ES variant, inferred complete	PMID: 28424332
27	VPS13D	NM_015378.2	c.10270C>T	Het	Donor	Blood, Fibroblasts, Urothelia	RNAseq, RT-PCR	Δ51	Intron 51		r.10142_10272del	r.10272_10273ins[10272+1_10273-1]				Partial	PMID: 34906502
28	ACE	NM_000789.3	c.1709+5G>C	Het	Donor	Blood, Fibroblasts, Urothelia	RNAseq, RT-PCR	Δ11		Exon 11	r.1587_1709del	r.1693_1709del				Not determined	PMID: 34906502
29	HSD17B4	NM_000414.3	c.1333+1G>C	Het	Donor	EBV-LCL	RNAseq, RT-PCR	Δ15			r.1262_1333del					ES variant, inferred complete	PMID: 34906502
30	VPS13D	NM_015378.2	c.941+3A>G	Het	Donor	Blood, Fibroblasts, Urothelia	RNAseq, RT-PCR	Δ9	Intron 9		r.841_941del	r.941_942ins[941+1_942-1]				Not determined	PMID: 34906502
31	GSDME	NM_004403.2	c.1183+5G>A	Het	Donor	Fibroblasts	RT-PCR	Δ8		Exon 8	r.991_1183del	r.1168_1183del	r.1106_1183del			Not determined	PMID: 34906502
32	GYS1	NM_002103.4	c.1646-1_1647del	Hom	Acceptor	Blood	RT-PCR		Intron 13	Exon 14	r.1645_1646ins[1645+1_1646-1]	r.1646_1718del				Complete	PMID: 34906502
33	IL11RA	NM_001142784.2	c.810G>A	Het	Donor	Blood	RNAseq, RT-PCR	Δ8		Intron 8	r.810_811ins[810+1_810+12]					Complete	PMID: 34906502
34	ABCA12	NM_173076.2	c.6234-1G>C	Hom	Acceptor	EBV-LCL	RNAseq, RT-PCR	Δ43			r.6234_6390del					Complete	PMID: 34906502
35	LAMP2	NM_013995.2	c.928+3A>T	Hem	Donor	Blood	RNAseq, RT-PCR	Δ7			r.865_928del					Complete	PMID: 34906502
36	ODAD2	NM_018076.2	c.1743+5G>C	Het	Donor	Blood, Skin biopsy	RNAseq, RT-PCR	Δ12			r.1534_1743del					Not determined
37	TRPM6	NM_017662.4	c.1308+7T>G	Het	Donor	Blood	RNAseq, RT-PCR	Δ11			r.1208_1308del					Not determined	PMID: 34906502
38	CC2D2A	NM_001080522.2	c.438+1G>T	Hom	Donor	Blood	RT-PCR	Δ7			r.337_438del					Complete	PMID: 34906502
39	SETD5	NM_001080517.1	c.960-5C>G	Het	Acceptor	Blood, PBMCs	RT-PCR	Δ10			r.960_1077del					Not determined	PMID: 34906502
40	ATP1A3	NM_152296.4	c.2689-1G>T	Het	Acceptor	Blood	RT-PCR		Intron 19	Exon 20	r.2689_2700del	r.2688_2689ins[2688+1_2689-1]				ES variant, inferred complete	PMID: 34906502
41	CHD8	NM_001170629.1	c.3308-1G>C	Het	Acceptor	Blood	RT-PCR			Intron 15, Exon 16	r.3307_3308ins[3308-66_3308-1]	r.3308_3379del				ES variant, inferred complete	PMID: 34906502
42	TUBA1A	NM_006009.3	c.3+3del	Het	Donor	Blood, Fibroblasts	RT-PCR			Intron 1	r.3_4ins[3+1_3+88]					Partial	PMID: 34906502
43	ATP2B1	NM_001682.2	c.3060+2T>G	Het	Donor	Fibroblasts	RT-PCR	Δ17, Δ16-17	Intron 16, Intron 17		r.2849_3060del	r.2635_3060del	r.2848_2849ins[2848+1_2849-1]	r.3060_3061ins[3060+1_3061-1]		ES variant, inferred complete
44	GLI3	NM_000168.5	c.473+5G>A	Het	Donor	Fibroblasts	RT-PCR	Δ4			r.368_473del					Not determined	PMID: 34906502
45	UBE3A	NM_130838.2	c.1900G>C	Het	Acceptor	Blood, PBMCs	RT-PCR			Intron 6	r.1899_1900ins[1900-38_1900-1]					Complete	PMID: 34906502
46	B9D1	NM_015681.3	c.341G>A	Het	Donor	Blood	RT-PCR	Δ4			r.245_341del					Complete	PMID: 34906502, PMID: 21493627
47	COL4A1	NM_001845.4	c.3742+1G>A	Het	Donor	Blood	RT-PCR	Δ42			r.3557_3742del					ES variant, inferred complete	PMID: 34906502
48	APC	NM_000038.5	c.531+6T>A	Het	Donor	Blood	RT-PCR	Δ5			r.423_531del					Not determined	PMID: 34906502
49	CDH23	NM_022124.5	c.1291-1G>A	Het	Acceptor	Blood	RT-PCR	Δ14	Intron 13	Exon 14	r.1291_1335del	r.1291_1382del	r.1290_1291ins[1290+1_1291-1]			Complete	PMID: 34906502
50	MSH6	NM_000179.2	c.3556+5_3556+8delinsCATTATTGTCAGG	Het	Donor	Blood	RT-PCR	Δ6	Intron 6		r.3439_3556del	r.3556_3557ins[3556+1_3557-1]				Not determined	PMID: 34906502
51	STXBP1	NM_003165.3	c.1249G>C	Het	Donor	Blood	RT-PCR	Δ14	Intron 14	Exon 14	r.1111_1249del	r.1195_1249del	r.1249_1250ins[1249+1_1250-1]			Complete	PMID: 34906502
52	ABCA1	NM_005502.4	c.5237+3A>C	Het	Donor	Blood	RT-PCR	Δ38			r.5122_5237del					Not determined	PMID: 34906502
53	WDR45	NM_007075.3	c.830+5G>C	Het	Donor	Blood	RT-PCR		Intron 10	Exon 10	r.830_831ins[830+1_831-1]	r.779_830del				Not determined	PMID: 34906502
54	TUSC3	NM_001356429.2	c.426G>A	Hom	Donor	Urothelia	RT-PCR	Δ3			r.309_426del					Partial	PMID: 34906502
55	CD96	NM_198196.2	c.591+1_591+19del	Het	Donor	Blood	RT-PCR	Δ4			r.544_591del					Not determined	PMID: 34906502
56	EMC1	NM_015047.2	c.287-1G>A	Het	Acceptor	Muscle	RT-PCR	Δ4	Intron 3	Intron 3, Exon 4	r.287_380del	r.287_310del	r.286_287ins[287-91_287-1]	r.286_287ins[286+1_287-1]		ES variant, inferred complete
57	SRPK3	NM_014370.3	c.774+5G>C	Hem	Donor	Muscle	RT-PCR	Δ8	Intron 7, Intron 8		r.749_774del	r.748_749ins[748+1_749-1]	r.774_775ins[774+1_775-1]			Complete
58	MYH7	NM_000257.2	c.5655+4A>T	Het	Donor	Muscle	RT-PCR	Δ37	Intron 37		r.5560_5655del					Not determined
59	COL4A3	NM_000091.4	c.2881+1G>A	Het	Donor	Fibroblasts	RT-PCR	Δ34			r.2747_2881del					ES variant, inferred complete	PMID: 34906502
60	PYGM	NM_005609.2	c.660G>A	Het	Donor	Blood	RT-PCR	Δ34			r.529_660del	r.425_660del				Partial	PMID: 34906502
61	CIC	NM_015125.4	c.452+1G>T	Het	Donor	Blood	RT-PCR			Exon 3	r.359_452del					ES variant, inferred complete	PMID: 34906502
62	EPG5	NM_020964.2	c.5943-9_5943-5del	Hom	Acceptor	Blood, PBMCs	RT-PCR	Δ34			r.5943_6049del					Partial
63	EMD	NM_000117.2	c.266-3A>G	Hem	Acceptor	Blood, Fibroblasts	RT-PCR	Δ4	Intron 3	Intron 3, Exon 4	r.266_308del	r.265_266ins[265+1_266-1]	r.266_399del	r.265_266ins[266-86_266-1]	r.266_376del	Partial	PMID: 34906502
64	FXN	NM_000144.5	c.166-5T>G	Het	Acceptor	Blood, PBMCs	RT-PCR	Δ2, Δ2-3	Intron 1		r.166_263del	r.166_384del				Not determined	PMID: 34906502
65	FANCA	NM_000135.2	c.1715+3_1715+13del	Het	Donor	Fibroblasts, Bone marrow	RT-PCR	Δ18		Intron 18	r.1627_1715del	r.1715_1716ins[1715+1_1715+258]				Complete	PMID: 34906502
66	KCNH2	NM_000238.3	c.1128+5_1128+15delinsAC	Het	Donor	Blood	RT-PCR	Δ5			r.917_1128del					Complete	PMID: 34906502
67	HSPG2	NM_001291860.1	c.4958+3A>T	Het	Donor	Blood	RT-PCR	Δ39		Exon 39	r.4872_4958del	r.4952_4958del				Not determined	PMID: 34906502
68	MANBA	NM_005908.3	c.549+1G>A	Het	Donor	Blood	RT-PCR	Δ4			r.379_549del					Not determined	PMID: 34906502
69	DMD	NM_004006.2	c.1812+5G>A	Hem	Donor	Blood, Urothelia	RT-PCR	Δ15	Intron 15		r.1705_1812del	r.1812_1813ins[1812+1_1813-1]				Complete	PMID: 34906502
70	SLC5A6	NM_021095.2	c.393+2T>C	Het	Donor	Blood	RT-PCR		Intron 3	Exon 3	r.13_393del	r.393_394ins[393+1_394-1]				Complete
71	ABCB4	NM_000443.3	c.833+5G>A	Het	Donor	Blood	RT-PCR			Intron 8	r.833_834ins[833+1_833+67]					Complete
72	CREBBP	NM_004380.3	c.4134G>T	Het	Acceptor	Blood	RT-PCR	Δ25	Intron 24		r.4134_4280del	r.4133_4134ins[4133+1_4134-1]				Partial	PMID: 34906502
73	NF1	NM_001042492.2	c.1527+2dup	Het	Donor	Blood	RT-PCR	Δ13	Intron 13		r.1393_1527del	r.1527_1528ins[1527+1_1528-1]				Complete	PMID: 34906502
74	RPL11	NM_000975.3	c.396+2T>A	Het	Donor	Blood	RT-PCR			Intron 4	r.396_397ins[396+1_396+66]					ES variant, inferred complete
75	CTNNB1	NM_001904.4	c.242-3C>A	Het	Acceptor	Blood	RT-PCR	Δ4		Exon 4	r.242_495del	r.244_390del				Not determined
76	CC2D2A	NM_001080522.2	c.4437+3A>G	Het	Donor	Blood	RT-PCR	Δ35			r.4315_4437del					Partial
77	TSC1	NM_000368.5	c.737+3A>G	Het	Donor	Blood	RT-PCR	Δ8			r.664_737del					Not determined
78	DNAH11	NM_001277115.1	c.3255+4A>C	Het	Donor	Liver	RT-PCR	Δ16	Intron 16		r.3001_3255del	r.3255_3256ins[3255+1_3256-1]				Not determined
79	NADSYN1	NM_018161.5	c.1765-7T>A	Het	Acceptor	Blood	RT-PCR	Δ19	Intron 18	Intron 18	r.1765_1893del	r.1764_1765ins[1765-17_1765-1]	r.1764_1765ins[1764+1_1765-1]			Complete
80	MTHFR	NM_005957.5	c.1166+5G>C	Het	Donor	Blood	RNAseq, RT-PCR	Δ7	Intron 7		r.1032_1166del	r.1166_1167ins[1166+1_1167-1]				Complete
81	METTL23	NM_001080510.4	c.322+2dup	Het	Donor	Blood	RNAseq, RT-PCR	Δ3			r.85_322del					Complete
82	NEU1	NM_000434.4	c.615G>A	Hom	Donor	Fibroblasts, Blood	RNAseq, RT-PCR	Δ3	Intron 3	Exon 3	r.353_615del	r.608_615del	r.615_616ins[615+1_616-1]			Complete
83	MECOM	NM_004991.4	c.2577+4A>T	Het	Donor	Urothelia	RNAseq, RT-PCR	Δ9, Δ9-10			r.2490_2577del	r.2490_2604del				Complete
84	GLB1	NM_001317040.2	c.877+6T>C	Hom	Donor	PBMCs	RT-PCR	Δ7			r.697_877del					Partial
85	COL4A3	NM_000091.4	c.765G>A	Het	Donor	Urothelia	RNAseq, RT-PCR	Δ13			r.688_765del					Complete
86	FBN1	NM_000138.5	c.6036A>G	Het	Donor	Fibroblasts	RNAseq, RT-PCR			Exon 49, Intron 49	r.5960_6037del	r.6037_6038ins[6037+1_6037+126]				Partial
87	TRRAP	NM_001375524.1	c.8498+1G>A	Het	Donor	Blood	RNAseq, RT-PCR	Δ57	Intron 57	Intron 57	r.8498_8499ins[8498+1_8498+37	r.8498_8499ins[8498+1_8499-1]	r.8386_8498del			ES variant, inferred complete
88	EPHB4	NM_004444.5	c.410A>T	Het	Donor	Blood	RT-PCR		Intron 3	Intron 3	r.411_412ins[411+1_411+36]	r.411_412ins[411+1_412-1]				Complete

## Sheet: Table 2 RNA studies (n=58)
Table 2. Published variants experimentally verified to disrupt pre-mRNA splicing in patient specimens.
Gene	Transcript	HGVS cDNA	Variant_type	Tissue	Method	Exon skipping	Intron retention	Cryptic splice site	Event 1	Event 2	Event 3	Event 4	Event 5	Citations
ADAMTSL4	NM_019032.5	c.2559G>A	Donor	Blood	RT-PCR	Δ15			r.2383_2559del					PMID: 32123317
AIFM1	NM_004208.3	c.697-27T>G	Acceptor	Blood	RT-PCR	Δ7			r.697_781del					PMID: 32123317
AP4M1	NM_004722.4	c.929+5G>A	Donor	Fibroblasts	RNAseq		Intron 11	Intron 11	r.929_930ins[929+1_930-1]	r.929_930ins[929+1_929+52]				PMID: 33001864
ARL2BP	NM_012106.3	c.101-1G>C	Acceptor	Blood	RT-PCR	Δ3		Intron 2, Exon 3	r.101_207del	r.100_101ins[101-122_101-1]	r.100_101ins[101-110_101-1]	r.101_108del	r.101_114del	PMID: 23849777
ARL2BP	NM_012106.3	c.207+1G>A	Donor	Blood	RT-PCR	Δ3			r.101_207del					PMID: 30210231
ARL2BP	NM_012106.3	c.207+1G>T	Donor	Blood	RT-PCR	Δ3			r.101_207del					PMID: 27790702
ARL2BP	NM_012106.3	c.390+5G>A	Donor	Blood	RT-PCR	Δ5		Intron 5	r.294_390del	r.390_391ins[390+1_390+54]	r.390_391ins[390+1_390+189]	r.390_391ins[390+1_390+293]		PMID: 30210231
B9D1	NM_015681.3	c.341+2T>C	Donor	Chorionic villi fibroblasts	RT-PCR	Δ4			r.245_341del					PMID: 21493627
BRCA1	NM_007294.3	c.134+3A>T	Donor	Blood	RT-PCR	Δ3			r.81_134del					PMID: 32123317
BRCA1	NM_007294.3	c.212G>T	Donor	Blood	RT-PCR			Exon 4	r.191_212del					PMID: 32123317
BRCA1	NM_007294.3	c.213-5T>G	Acceptor	Blood	RT-PCR			Intron 4	r.212_213ins213-59_213-1					PMID: 32123317
BRCA1	NM_007294.3	c.4357+6T>C	Donor	Blood	RT-PCR	Δ13			r.4185_4356del					PMID: 29750258, PMID: 32123317
BRCA1	NM_007294.3	c.4358-31_4358-27del	Acceptor	Blood	RT-PCR	Δ13			r.4358_4484del					PMID: 32123317
BRCA1	NM_007294.3	c.5152+5G>C	Donor	Blood	RT-PCR	Δ17			r.5075_5152del					PMID: 32123317
BRCA1	NM_007294.3	c.5152+6T>C	Donor	Blood	RT-PCR	Δ17			r.5075_5152del					PMID: 32123317
BRCA1	NM_007294.3	c.5153-26A>G	Acceptor	Blood	RT-PCR	Δ18			r.5153_5193del					PMID: 32123317
BRCA2	NM_000059.3	c.475+4del	Donor	Blood	RT-PCR	Δ5			r.426_475del					PMID: 32123317
BRCA2	NM_000059.3	c.681+1G>A	Donor	Blood	RT-PCR	Δ8			r.632_1909del					PMID: 32123317
BRCA2	NM_000059.3	c.8486A>G	Donor	Blood	RT-PCR	Δ19			r.8332_8487del					PMID: 29750258, PMID: 32123317
CHD2	NM_001271.3	c.4138-6T>G	Acceptor	Blood	RT-PCR	Δ33			r.4138_4278del					PMID: 32123317
COL4A1	NM_001845.4	c.324+1G>A	Donor	Blood	RT-PCR	Δ5			r.283_327del					PMID: 32123317
DICER1	NM_030621.4	c.1509G>A	Donor	Blood	RT-PCR	Δ11			r.1377_1509del					PMID: 32123317
DMD	NM_004006.2	c.10086+5G>T	Donor	Muscle	RT-PCR	Δ69			r.9975_10086del					PMID: 32978268
DMD	NM_004006.3	c.1150-3C>G	Acceptor	Muscle	RT-PCR	Δ11			r.1150_1331del					PMID: 27616544
ENPP1	NM_006208.2	c.241G>T	Acceptor	Blood	RT-PCR	Δ2			r.241_313del					PMID: 32123317
FBN1	NM_000138.4	c.2293G>A	Donor	Blood	RT-PCR			Exon 19	r.2290_2293del					PMID: 32123317
FBN1	NM_000138.4	c.3964G>C	Donor	Blood	RT-PCR	Δ32			r.3839_3964del					PMID: 32123317
FBN1	NM_000138.4	c.442+1G>A	Donor	Blood	RT-PCR	Δ5			r.347_442del					PMID: 32123317
FBN1	NM_000138.4	c.4582+5_4582+12del	Donor	Blood	RT-PCR	Δ37			r.4460_4582del					PMID: 32123317
FBN1	NM_000138.4	c.4582G>T	Donor	Blood	RT-PCR	Δ37			r.4460_4582del					PMID: 32123317
FBN1	NM_000138.4	c.4747+5G>A	Donor	Blood	RT-PCR			Exon 38	r.4700_4747del					PMID: 32123317
FBN1	NM_000138.4	c.4942+3_4942+9del	Donor	Blood	RT-PCR			Intron 40	r.4942_4943ins[4942+1_4942+6]					PMID: 32123317
FBN1	NM_000138.4	c.5296G>A	Donor	Blood	RT-PCR	Δ43			r.5225_5296del					PMID: 32123317
FBN1	NM_000138.4	c.5788+5G>A	Donor	Blood	RT-PCR	Δ47			r.5672_5788del					PMID: 32123317
FBN1	NM_000138.4	c.6313+3A>T	Donor	Blood	RT-PCR			Intron 51	r.6313_6314ins[6313+1_6313+57]					PMID: 32123317
FBN1	NM_000138.4	c.7203A>G	Donor	Blood	RT-PCR	Δ58			r.6998_7204del					PMID: 32123317
FBN1	NM_000138.4	c.7204G>C	Donor	Blood	RT-PCR	Δ58			r.6998_7204del					PMID: 32123317
FBN1	NM_000138.4	c.736G>A	Donor	Blood	RT-PCR	Δ7			r.539_736del					PMID: 32123317
FBN1	NM_000138.4	c.7570+2T>G	Donor	Blood	RT-PCR	Δ61			r.7454_7570del					PMID: 32123317
FBN1	NM_000138.4	c.989-1G>A	Acceptor	Blood	RT-PCR	Δ10			r.989_1147del					PMID: 32123317
HYDIN	NM_001270974.2	c.3786-1G>T	Acceptor	Blood	RT-PCR	Δ25			r.3786_3864del					PMID: 23849777
KCNQ1	NM_000218.2	c.781_782delinsTC	Acceptor	Lymphocytes	RT-PCR	Δ6			r.781_921del					PMID: 28725320
LAMP2	NM_002294.2	c.928G>A	Donor	Fibroblasts	RT-PCR	Δ7			r.865_928del					PMID: 19373884
MPV17	NM_002437.4	c.376-9T>G	Acceptor	Blood, Fibroblasts	RNAseq	Δ6			r.376_408del					PMID: 31607746, PMID: 30298599, PMID: 33001864
MYH7	NM_000257.3	c.5655+5G>C	Donor	Muscle	RT-PCR	Δ38			r.5560_5655del					PMID: 30794915
NF1	NM_000267.3	c.1062+3A>G	Donor	Blood	RT-PCR	Δ9			r.889_1062del					PMID: 18546366, PMID: 32123317
NIPBL	NM_133433.4	c.358+5G>C	Donor	EBV-LCL	RNAseq	Δ4			r.231_358del					PMID: 31911672
NIPBL	NM_133433.4	c.3856-3C>T	Acceptor	EBV-LCL	RNAseq	Δ17			r.3856_4087del					PMID: 31911672
NIPBL	NM_133433.3	c.5329-6T>G	Acceptor	Blood	RT-PCR	Δ28			r.5329_5427del					PMID: 24918291
NIPBL	NM_133433.4	c.64+1G>A	Donor	EBV-LCL	RNAseq	Δ2			r.-79_64del					PMID: 31911672
PKD1	NM_001009944.2	c.12444+1G>A	Donor	Blood	RT-PCR			Intron 45	r.12444_12445ins[12444+1_12444+4]					PMID: 24575920
PKD1	NM_001009944.2	c.12444G>A	Donor	Blood	RT-PCR			Intron 45	r.12444_12445ins[12444+1_12444+4]					PMID: 24575920
PRUNE1	NM_021222.3	c.933G>A	Donor	Fibroblasts	RNAseq	Δ7			r.775_933del					PMID: 33001864
RPL13	NM_000977.4	c.477+1G>A	Donor	Fibroblasts	RNAseq		Intron 5	Intron 5	r.477_478ins[477+1_478-1]	r.477_478ins[477+1_477+54]				PMID: 33001864
SCN5A	NM_198056.2	c.2437-5C>A	Acceptor	Lymphocytes	RT-PCR	Δ16			r.2437_2787					PMID: 28725320
TRIP11	NM_004239.4	c.1228G>T	Acceptor	Fibroblasts	RT-PCR	Δ9, Δ8-9			r.1288_1314del	r.1187_1314del				PMID: 30728324
TRIP11	NM_004239.4	c.586C>T	Donor	Fibroblasts	RT-PCR	Δ4			r.313_588del					PMID: 30728324
ZC4H2	NM_018684.3	c.225+5G>A	Donor	EBV-LCL	RT-PCR			Intron 2	r.225_226ins[225+1_225+45]					PMID: 26056227

## Sheet: Table 3 Minigene studies (n=61)
Table 3. Published variants experimentally verified to disrupt pre-mRNA splicing using midi-gene assays.
Gene	Transcript	HGVS cDNA	Variant_type	Tissue	Method	Exon skipping	Intron retention	Cryptic splice site	Event 1	Event 2	Event 3	Event 4	Citations
ABCA4	NM_000350.3	c.160+5G>C	Donor	Minigene	RT-PCR	Δ2, Δ3, Δ2-3		Intron 2	r.67_160del	r.161_302del	r.67_302del	r.160_161ins[160+1_160+14];161_302del	PMID: 29162642
ABCA4	NM_000350.3	c.161G>T	Acceptor	Minigene	RT-PCR	Δ3			r.161_302del				PMID: 29162642
ABCA4	NM_000350.3	c.2382+5G>C	Donor	Minigene	RT-PCR	Δ15			r.2161_2382del				PMID: 29162642
ABCA4	NM_000350.3	c.2919-10T>C	Acceptor	Minigene	RT-PCR	Δ20			r.2919_3050del				PMID: 29162642
ABCA4	NM_000350.3	c.2919-6C>A	Acceptor	Minigene	RT-PCR	Δ20			r.2919_3050del				PMID: 29162642
ABCA4	NM_000350.3	c.302+4A>C	Donor	Minigene	RT-PCR	Δ3			r.161_302del				PMID: 29162642
ABCA4	NM_000350.3	c.3050+5G>A	Donor	Minigene	RT-PCR	Δ20			r.2919_3050del				PMID: 29162642
ABCA4	NM_000350.3	c.3522+5del	Donor	Minigene	RT-PCR	Δ23			r.3329_3522del				PMID: 29162642
ABCA4	NM_000350.3	c.3607+3A>T	Donor	Minigene	RT-PCR	Δ24			r.3523_3607del				PMID: 29162642
ABCA4	NM_000350.3	c.3607G>A	Donor	Minigene	RT-PCR	Δ24			r.3523_3607del				PMID: 29162642
ABCA4	NM_000350.3	c.3812A>G	Donor	Minigene	RT-PCR	Δ25			r.3608_3813del				PMID: 29162642
ABCA4	NM_000350.3	c.3813G>C	Donor	Minigene	RT-PCR	Δ25			r.3608_3813del				PMID: 29162642
ABCA4	NM_000350.3	c.3862+3A>G	Donor	Minigene	RT-PCR	Δ26			r.3814_3862del				PMID: 29162642
ABCA4	NM_000350.3	c.4128G>A	Donor	Minigene	RT-PCR			Intron 27	r.4128_4129ins[4128+1_4128+12]				PMID: 29162642
ABCA4	NM_000350.3	c.4253+4C>T	Donor	Minigene	RT-PCR	Δ28			r.4129_4253del				PMID: 29162642
ABCA4	NM_000350.3	c.4253+5G>A	Donor	Minigene	RT-PCR	Δ28			r.4129_4253del				PMID: 29162642
ABCA4	NM_000350.3	c.4253+5G>T	Donor	Minigene	RT-PCR	Δ28			r.4129_4253del				PMID: 29162642
ABCA4	NM_000350.3	c.4538A>C	Donor	Minigene	RT-PCR			Exon 30, Intron 30	r.4467_4539del	r.4539_4540ins[4539+1_4539+30]			PMID: 29162642
ABCA4	NM_000350.3	c.4538A>G	Donor	Minigene	RT-PCR			Exon 30, Intron 30	r.4467_4539del	r.4539_4540ins[4539+1_4539+30]			PMID: 29162642
ABCA4	NM_000350.3	c.4667G>C	Donor	Minigene	RT-PCR	Δ32			r.4635_4667del				PMID: 29162642
ABCA4	NM_000350.3	c.4773+3A>G	Donor	Minigene	RT-PCR	Δ33			r.4668_4773del				PMID: 29162642
ABCA4	NM_000350.3	c.4773+5G>A	Donor	Minigene	RT-PCR	Δ33, Δ33-35			r.4668_4773del	r.4668_5018del			PMID: 29162642
ABCA4	NM_000350.3	c.4773G>C	Donor	Minigene	RT-PCR	Δ33, Δ33-35			r.4668_4773del	r.4668_5018del			PMID: 29162642
ABCA4	NM_000350.3	c.5196+3_5196+6del	Donor	Minigene	RT-PCR	Δ35-36			r.4849_5196del				PMID: 29162642
ABCA4	NM_000350.3	c.5312+3A>T	Donor	Minigene	RT-PCR	Δ37			r.5197_5312del				PMID: 29162642
ABCA4	NM_000350.3	c.5460+5G>A	Donor	Minigene	RT-PCR	Δ38			r.5313_5460del				PMID: 29162642
ABCA4	NM_000350.3	c.5461-10T>C	Acceptor	Minigene	RT-PCR	Δ39-40			r.5461_5714del				PMID: 29162642
ABCA4	NM_000350.3	c.5461-8T>G	Acceptor	Minigene	RT-PCR	Δ39-40			r.5461_5714del				PMID: 29162642
ABCA4	NM_000350.3	c.5584+5G>A	Donor	Minigene	RT-PCR	Δ39, Δ39-40			r.5461_5714del	r.5461_5584del			PMID: 29162642
ABCA4	NM_000350.3	c.5584+6T>C	Donor	Minigene	RT-PCR	Δ39, Δ39-40			r.5461_5714del	r.5461_5584del			PMID: 29162642
ABCA4	NM_000350.3	c.5584G>C	Donor	Minigene	RT-PCR	Δ39-40			r.5461_5714del				PMID: 29162642
ABCA4	NM_000350.3	c.5714+5G>A	Donor	Minigene	RT-PCR	Δ40			r.5585_5714del				PMID: 29162642
ABCA4	NM_000350.3	c.5836-3C>A	Acceptor	Minigene	RT-PCR			Intron 41	r.5835_5836ins[5836-30_5836-1]				PMID: 29162642
ABCA4	NM_000350.3	c.5898+5del	Donor	Minigene	RT-PCR		Intron 42	Intron 42	r.5898_5899ins[5898+1_5898+170]	r.5898_5899ins[5898+1_5899-1]			PMID: 29162642
ABCA4	NM_000350.3	c.6478A>G	Donor	Minigene	RT-PCR	Δ47			r.6387_6479del				PMID: 29162642
ABCA4	NM_000350.3	c.6479+4A>G	Donor	Minigene	RT-PCR	Δ47			r.6387_6479del				PMID: 29162642
ABCA4	NM_000350.3	c.6729+5_6729+19del	Donor	Minigene	RT-PCR	Δ48			r.6480_6729del				PMID: 29162642
ABCA4	NM_000350.3	c.768G>T	Donor	Minigene	RT-PCR			Intron 6	r.768_769ins[768+1_768+35]				PMID: 29162642
ABCA4	NM_000350.3	c.859-9T>C	Acceptor	Minigene	RT-PCR	Δ8-10			r.859_1356del				PMID: 29162642
BRCA2	NM_000059.4	c.316+2T>C	Donor	Minigene	RT-PCR	Δ3			r.68_316del				PMID: 30883759
BRCA2	NM_000059.4	c.316+3del	Donor	Minigene	RT-PCR	Δ3			r.68_316del				PMID: 30883759
BRCA2	NM_000059.4	c.316+5G>C	Donor	Minigene	RT-PCR	Δ3			r.68_316del				PMID: 30883759
BRCA2	NM_000059.4	c.316+6T>C	Donor	Minigene	RT-PCR	Δ3			r.68_316del				PMID: 30883759
BRCA2	NM_000059.4	c.426-12_426-8del	Acceptor	Minigene	RT-PCR	Δ5			r.426_475del				PMID: 30883759
BRCA2	NM_000059.4	c.426-2A>T	Acceptor	Minigene	RT-PCR	Δ5			r.426_475del				PMID: 30883759
BRCA2	NM_000059.4	c.470_474del	Donor	Minigene	RT-PCR	Δ5			r.426_475del				PMID: 30883759
BRCA2	NM_000059.4	c.475+1G>T	Donor	Minigene	RT-PCR	Δ5			r.426_475del				PMID: 30883759
BRCA2	NM_000059.4	c.475+3A>T	Donor	Minigene	RT-PCR	Δ5			r.426_475del				PMID: 30883759
BRCA2	NM_000059.4	c.476-2A>G	Acceptor	Minigene	RT-PCR	Δ6, Δ5-6			r.476_ 516del	r.426_516del			PMID: 30883759
BRCA2	NM_000059.4	c.476-3C>A	Acceptor	Minigene	RT-PCR	Δ6, Δ5-6			r.476_ 516del	r.426_516del			PMID: 32126153, PMID: 30883759
BRCA2	NM_000059.4	c.516+1G>T	Donor	Minigene	RT-PCR	Δ6, Δ5-6			r.476_ 516del	r.426_516del			PMID: 30883759
BRCA2	NM_000059.4	c.516+2T>C	Donor	Minigene	RT-PCR	Δ6, Δ5-6			r.476_ 516del	r.426_516del			PMID: 30883759
BRCA2	NM_000059.4	c.516+4_516+5del	Donor	Minigene	RT-PCR	Δ6, Δ5-6			r.476_ 516del	r.426_516del			PMID: 30883759
BRCA2	NM_000059.4	c.517-2A>G	Acceptor	Minigene	RT-PCR	Δ7			r.517_631del				PMID: 30883759
BRCA2	NM_000059.4	c.517G>T	Acceptor	Minigene	RT-PCR	Δ7			r.517_631del				PMID: 30883759
BRCA2	NM_000059.4	c.631+1G>A	Donor	Minigene	RT-PCR	Δ7			r.517_631del				PMID: 30883759
BRCA2	NM_000059.4	c.631+3A>G	Donor	Minigene	RT-PCR	Δ7			r.517_631del				PMID: 30883759
BRCA2	NM_000059.4	c.631G>A	Donor	Minigene	RT-PCR	Δ7			r.517_631del				PMID: 30883759
BRCA2	NM_000059.4	c.67+1G>T	Donor	Minigene	RT-PCR	Δ2			r.-39_67del				PMID: 30883759
BRCA2	NM_000059.4	c.67+2T>C	Donor	Minigene	RT-PCR	Δ2			r.-39_67del				PMID: 30883759
BRCA2	NM_000059.4	c.67+3A>G	Donor	Minigene	RT-PCR	Δ2			r.-39_67del				PMID: 30883759
BRCA2	NM_000059.4	c.682-1G>C	Acceptor	Minigene	RT-PCR	Δ9			r.682_793del				PMID: 30883759
BRCA2	NM_000059.4	c.793+1G>T	Donor	Minigene	RT-PCR	Δ9			r.682_793del				PMID: 30883759

## Sheet: Table 4 Primers used
Table 4. Primers used for RNA re-analysis.
Case	Gene	Event(s)	Forward (5ʹ - 3ʹ)	Reverse (5ʹ - 3ʹ)
10	OPHN1	Annotated splicing and exon 8 skipping	ACTGGATCGGCACTTACACC	GCTGTCCTGGAAGTTTGCAT
		Exons 8-9 skipping	TTCCGGAAGGAACAAATAGG	GCCTGGGCTTTAGGAATATC
		Exons 8-10 skipping	TTCCGGAAGGAACAAATAGG	CCTGGGCCCTTGGACTTA
31	GSDME	Annotated splicing and exon 8 skipping	AGGTGGCTTCGAGAACAAGA	TCTGGAGTTTGCAGCAAGTG
		Cryptic donor 1	AGGTGGCTTCGAGAACAAGA	GCGCTATCTGGCATTCAAG
		Cryptic donor 2	GGGTGCAGCTTACAGGAAAT	TGCCTAAAGCACAGAGTCCA
5	SPG11	Annotated splicing and exon 13 skipping	CAGCGCCATTTTAAACAACA	AGTTGATCCCACCACAGAGC
		Exons 12-13 skipping	TGAACTTTTGAAGAATATGGTA	TGCTGGGTTTGAAATTCTCC
		Exons 13-14 skipping	CCCCAAAGTAAAGGAGAGCA	GGGGAATATGATTTGTATTCAAA
63	EMD	Annotated splicing, intron 3 retention and cryptic acceptor 1	GATACCGAGCTGACCACCTT	TGATGCTCTGGTAGGCACTG
		Exon 4 skipping	TCTACCAGAGCAAGGGTGC	GGTGAGCCATGAAGAGGAAG
		Cryptic acceptor 2	TCTACCAGAGCAAGGGTCC	GGTGAGCCATGAAGAGGAAG
		Cryptic acceptor 3	TCTACCAGAGCAAGGATGC	GGTGAGCCATGAAGAGGAAG
