# Supplementary material for: SpliceVault predicts the precise nature of variant-associated mis-splicing
Source: Nat Genet. 2023 Feb 6;55(2):324–32. doi: 10.1038/s41588-022-01293-8 (PMC9925382; doi:10.1038/s41588-022-01293-8)
Supplement: Source Data Fig. 1 — Statistical source data. [file 41588_2022_1293_MOESM4_ESM.xlsx]

## Sheet: figure_1AB
Gene	Transcript	HGVS cDNA	Variant_type	Disorder
APC	NM_000038.5	c.531+6T>A	Donor	Predispoition to cancer
COL4A3	NM_000091.4	c.2881+1G>A	Donor	Renal
COL4A3	NM_000091.4	c.765G>A	Donor	Renal
TAZ	NM_000116.3	c.238G>C	Donor	Cardiac
EMD	NM_000117.2	c.266-3A>G	Acceptor	Skeletal muscle
FANCA	NM_000135.2	c.1715+3_1715+13del	Donor	Blood disorder
FBN1	NM_000138.5	c.6036A>G	Donor	Cardiac
FXN	NM_000144.5	c.166-5T>G	Acceptor	Neurological
GAA	NM_000152.4	c.-32-13T>G	Acceptor	Skeletal muscle
GLI3	NM_000168.5	c.473+5G>A	Donor	Malformation syndrome
MSH6	NM_000179.2	c.3556+5_3556+8delinsCATTATTGTCAGG	Donor	Predispoition to cancer
KCNH2	NM_000238.3	c.1128+5_1128+15delinsAC	Donor	Cardiac
MYH7	NM_000257.2	c.5655+4A>T	Donor	Cardiac
TSC1	NM_000368.5	c.737+3A>G	Donor	Tumor formation
HSD17B4	NM_000414.3	c.1333+1G>C	Donor	Deafness
NEU1	NM_000434.4	c.615G>A	Donor	Neurological
ABCB4	NM_000443.3	c.2064+3A>T	Donor	Cholestasis
ABCB4	NM_000443.3	c.344+2_344+3insTT	Donor	Cholestasis
ABCB4	NM_000443.3	c.833+5G>A	Donor	Cholestasis
RYR1	NM_000540.2	c.270+2T>C	Donor	Skeletal muscle
ACE	NM_000789.3	c.1709+5G>C	Donor	Renal
RPL11	NM_000975.3	c.396+2T>A	Donor	Blood disorder
NF1	NM_001042492.2	c.1527+2dup	Donor	Tumor formation
METTL23	NM_001080510.4	c.322+2dup	Donor	Neurological
SETD5	NM_001080517.1	c.960-5C>G	Acceptor	Neurological
CC2D2A	NM_001080522.2	c.438+1G>T	Donor	Neurological
CC2D2A	NM_001080522.2	c.4437+3A>G	Donor	Neurological
AHI1	NM_001134831.1	c.2492+5G>A	Donor	Neurological
IL11RA	NM_001142784.2	c.810G>A	Donor	Malformation syndrome
CHD8	NM_001170629.1	c.3308-1G>C	Acceptor	Neurological
TTN	NM_001267550.1	c.106531+2T>A	Donor	Skeletal muscle
TTN	NM_001267550.1	c.40558G>C	Donor	Skeletal muscle
TTN	NM_001267550.1	c.44816-1G>A	Acceptor	Skeletal muscle
TTN	NM_001267550.1	c.66769+4_66769+7del	Donor	Skeletal muscle
NEB	NM_001271208.1	c.21522+3A>G	Donor	Skeletal muscle
NEB	NM_001271208.1	c.2415+1G>A	Donor	Skeletal muscle
NEB	NM_001271208.1	c.2943+1G>A	Donor	Skeletal muscle
NEB	NM_001271208.1	c.3880-2A>G	Acceptor	Skeletal muscle
NEB	NM_001271208.1	c.5763+5G>A	Donor	Skeletal muscle
DNAH11	NM_001277115.1	c.3255+4A>C	Donor	Renal
HSPG2	NM_001291860.1	c.4958+3A>T	Donor	Malformation syndrome
GLB1	NM_001317040.2	c.877+6T>C	Donor	Neurological
TUSC3	NM_001356429.2	c.426G>A	Donor	Neurological
TRRAP	NM_001375524.1	c.8498+1G>A	Donor	Neurological
ASNS	NM_001673.4	c.1476+1G>A	Donor	Neurological
ATP2B1	NM_001682.2	c.3060+2T>G	Donor	Susceptibility to hypertension
COL4A1	NM_001845.4	c.3742+1G>A	Donor	Angiopathy
COL6A2	NM_001849.3	c.2423-22_2423-21insAGCCCGGCCCGGCCC	Acceptor	Skeletal muscle
CTNNB1	NM_001904.4	c.242-3C>A	Acceptor	Neurological
GYS1	NM_002103.4	c.1646-1_1647del	Acceptor	Skeletal muscle
OPHN1	NM_002547.2	c.702+4A>G	Donor	Neurological
STXBP1	NM_003165.3	c.1249G>C	Donor	Neurological
DMD	NM_004006.2	c.1602G>A	Donor	Skeletal muscle
DMD	NM_004006.2	c.1812+5G>A	Donor	Skeletal muscle
DMD	NM_004006.2	c.4674+1G>A	Donor	Skeletal muscle
COL6A3	NM_004369.3	c.6355-1G>A	Acceptor	Skeletal muscle
CREBBP	NM_004380.3	c.4134G>T	Acceptor	Malformation syndrome
GSDME	NM_004403.2	c.1183+5G>A	Donor	Deafness
EPHB4	NM_004444.5	c.410A>T	Donor	Angiopathy
MECOM	NM_004991.4	c.2577+4A>T	Donor	Blood disorder
ABCA1	NM_005502.4	c.5237+3A>C	Donor	Hypoalphalipoproteinemia
PYGM	NM_005609.2	c.660G>A	Donor	Skeletal muscle
MANBA	NM_005908.3	c.549+1G>A	Donor	Neurological
MTHFR	NM_005957.5	c.1166+5G>C	Donor	Neurological
TUBA1A	NM_006009.3	c.3+3del	Donor	Malformation syndrome
CLN5	NM_006493.2	c.320+5G>A	Donor	Neurological
TNNT3	NM_006757.3	c.681+1G>A	Donor	Skeletal muscle
WDR45	NM_007075.3	c.830+5G>C	Donor	Neurological
LAMP2	NM_013995.2	c.928+3A>T	Donor	Neurological
SRPK3	NM_014370.3	c.774+5G>C	Donor	Skeletal muscle
EMC1	NM_015047.2	c.287-1G>A	Acceptor	Neurological
CIC	NM_015125.4	c.452+1G>T	Donor	Neurological
VPS13D	NM_015378.2	c.10270C>T	Donor	Neurological
VPS13D	NM_015378.2	c.941+3A>G	Donor	Neurological
B9D1	NM_015681.3	c.341G>A	Donor	Neurological
TRPM6	NM_017662.4	c.1308+7T>G	Donor	Hypomagnesemia
POMGNT1	NM_017739.3	c.1895+1G>T	Donor	Skeletal muscle
ODAD2	NM_018076.2	c.1743+5G>C	Donor	Ciliary dyskinesia
NADSYN1	NM_018161.5	c.1765-7T>A	Acceptor	Malformation syndrome
EPG5	NM_020964.2	c.5943-9_5943-5del	Acceptor	Malformation syndrome
SLC5A6	NM_021095.2	c.393+2T>C	Donor	Neurological
CDH23	NM_022124.5	c.1291-1G>A	Acceptor	Deafness
SPG11	NM_025137.3	c.2317-13C>G	Acceptor	Neurological
UBE3A	NM_130838.2	c.1900G>C	Acceptor	Neurological
ATP1A3	NM_152296.4	c.2689-1G>T	Acceptor	Neurological
ABCA12	NM_173076.2	c.6234-1G>C	Acceptor	Ichthyosis
PIGN	NM_176787.4	c.923-6T>G	Acceptor	Malformation syndrome
CD96	NM_198196.2	c.591+1_591+19del	Donor	Malformation syndrome

## Sheet: figure_1C
category	n	perc	label	plot_category	fill
exon skipping	70	0.472973	Exon Skipping	mis-splicing events	1
cryptic	44	0.297297	Cryptic	mis-splicing events	2
intron retention	29	0.195946	IR	mis-splicing events	3
multi exon skipping	5	0.0337838	Multi-Exon Skipping	mis-splicing events	4
1	44	0.5	1 events	# events per variant	1
2	31	0.352273	2 events	# events per variant	2
3	10	0.113636	3 events	# events per variant	3
4	3	0.0340909	4 events	# events per variant	4
