# Supplementary material for: SpliceVault predicts the precise nature of variant-associated mis-splicing
Source: Nat Genet. 2023 Feb 6;55(2):324–32. doi: 10.1038/s41588-022-01293-8 (PMC9925382; doi:10.1038/s41588-022-01293-8)
Supplement: Source Data Fig. 2 — Statistical source data. [file 41588_2022_1293_MOESM5_ESM.xlsx]

## Sheet: figure_2D
rank_cutoff

## Sheet: figure_2E
sample_counts

## Sheet: figure_2F
curated_record_id
