# Supplementary material for: SpliceVault predicts the precise nature of variant-associated mis-splicing
Source: Nat Genet. 2023 Feb 6;55(2):324–32. doi: 10.1038/s41588-022-01293-8 (PMC9925382; doi:10.1038/s41588-022-01293-8)
Supplement: Source Data Fig. 4 — Statistical source data. [file 41588_2022_1293_MOESM7_ESM.xlsx]

## Sheet: figure_4D
curated_record_id

## Sheet: figure_4E
splicevault_rank_cutoffs

## Sheet: figure_4F
in_rna_studies

## Sheet: figure_4G
in_rna_studies
