# Supplementary material for: SpliceVault predicts the precise nature of variant-associated mis-splicing
Source: Nat Genet. 2023 Feb 6;55(2):324–32. doi: 10.1038/s41588-022-01293-8 (PMC9925382; doi:10.1038/s41588-022-01293-8)
Supplement: Source Data Extended Data Fig. 1 — Statistical source data. [file 41588_2022_1293_MOESM8_ESM.xlsx]

## Sheet: figure_E1
splicevault_rank_cutoffs	alg	sens	ppv
1	sv	0.537815	0.727273
1	svbasic	0.579832	0.784091
1	svall	0.420168	0.568182
1	svall10	0.420168	0.568182
2	sv	0.764706	0.517045
2	svbasic	0.756303	0.520231
2	svall	0.613445	0.414773
2	svall10	0.613445	0.417143
3	sv	0.857143	0.386364
3	svbasic	0.848739	0.40239
3	svall	0.731092	0.330798
3	svall10	0.731092	0.335907
4	sv	0.92437	0.316092
4	svbasic	0.882353	0.329154
4	svall	0.789916	0.267045
4	svall10	0.789916	0.277286
5	sv	0.941176	0.261682
5	svbasic	0.89916	0.286863
5	svall	0.823529	0.223235
5	svall10	0.823529	0.238443
6	sv	0.97479	0.232
6	svbasic	0.89916	0.254762
6	svall	0.882353	0.198864
6	svall10	0.882353	0.21875
7	sv	0.983193	0.207815
7	svbasic	0.89916	0.234136
7	svall	0.907563	0.176183
7	svall10	0.890756	0.195933
8	sv	0.991597	0.192496
8	svbasic	0.907563	0.22268
8	svall	0.932773	0.159026
8	svall10	0.89916	0.17893
9	sv	0.991597	0.179604
9	svbasic	0.907563	0.215569
9	svall	0.957983	0.145594
9	svall10	0.915966	0.167692
10	sv	1	0.17147
10	svbasic	0.907563	0.210117
10	svall	0.957983	0.131792
10	svall10	0.915966	0.157971
11	sv	1	0.164365
11	svbasic	0.907563	0.205714
11	svall	0.957983	0.120507
11	svall10	0.915966	0.150138
12	sv	1	0.160594
12	svbasic	0.907563	0.202627
12	svall	0.966387	0.112086
12	svall10	0.915966	0.143799
13	sv	1	0.157407
13	svbasic	0.907563	0.200371
13	svall	0.966387	0.104261
13	svall10	0.915966	0.138677
14	sv	1	0.154746
14	svbasic	0.907563	0.198165
14	svall	0.991597	0.100085
14	svall10	0.932773	0.137206
15	sv	1	0.152564
15	svbasic	0.907563	0.196721
15	svall	0.991597	0.0943245
15	svall10	0.932773	0.133896
16	sv	1	0.150442
16	svbasic	0.907563	0.195298
16	svall	0.991597	0.0893939
16	svall10	0.932773	0.131206
17	sv	1	0.148564
17	svbasic	0.907563	0.194595
17	svall	0.991597	0.0851986
17	svall10	0.932773	0.129673
18	sv	1	0.146914
18	svbasic	0.907563	0.193896
18	svall	0.991597	0.081548
18	svall10	0.932773	0.128324
19	sv	1	0.145655
19	svbasic	0.907563	0.193202
19	svall	0.991597	0.0782493
19	svall10	0.932773	0.127148
20	sv	1	0.144593
20	svbasic	0.907563	0.192513
20	svall	0.991597	0.0753031
20	svall10	0.932773	0.126136
21	sv	1	0.144068
21	svbasic	0.907563	0.191829
21	svall	0.991597	0.0727049
21	svall10	0.932773	0.125424
22	sv	1	0.14372
22	svbasic	0.907563	0.19115
22	svall	1	0.0710448
22	svall10	0.932773	0.125
23	sv	1	0.143373
23	svbasic	0.907563	0.190813
23	svall	1	0.0690255
23	svall10	0.932773	0.124579
24	sv	1	0.143029
24	svbasic	0.907563	0.190813
24	svall	1	0.0672696
24	svall10	0.932773	0.124161
25	sv	1	0.142857
25	svbasic	0.907563	0.190813
25	svall	1	0.0656733
25	svall10	0.932773	0.123746
