# Supplementary material for: SpliceVault predicts the precise nature of variant-associated mis-splicing
Source: Nat Genet. 2023 Feb 6;55(2):324–32. doi: 10.1038/s41588-022-01293-8 (PMC9925382; doi:10.1038/s41588-022-01293-8)
Supplement: Source Data Extended Data Fig. 3 — Statistical source data. [file 41588_2022_1293_MOESM10_ESM.xlsx]

## Sheet: figure_E3A
gtex_event_rank_simple

## Sheet: figure_E3B
sra_rank_simple

## Sheet: figure_E3C
curated_record_id

## Sheet: figure_E3D
tissue

## Sheet: figure_E3E
splicevault_rank_cutoffs
