# Supplementary material for: SpliceVault predicts the precise nature of variant-associated mis-splicing
Source: Nat Genet. 2023 Feb 6;55(2):324–32. doi: 10.1038/s41588-022-01293-8 (PMC9925382; doi:10.1038/s41588-022-01293-8)
Supplement: Source Data Extended Data Fig. 4 — Statistical source data. [file 41588_2022_1293_MOESM11_ESM.xlsx]

## Sheet: fig_E9A
In GTEx Fibs, n = 504?	In GTEx Fibs (Monorail), n = 504?	No. of Splice Junctions
N	N	0
Y	N	60564
N	Y	94032
Y	Y	1156917

## Sheet: fig_E9B
Source	No. of splice junctions
AGRF Fibs (CHX), n = 7	421283
AGRF Fibs (DMSO), n = 7	339797
GTEx Fibs Set 1, n = 7	245665
GTEx Fibs Set 2, n = 7	248745
GTEx Fibs (Long read), n = 22	193230
