# Supplementary material for: SpliceVault predicts the precise nature of variant-associated mis-splicing
Source: Nat Genet. 2023 Feb 6;55(2):324–32. doi: 10.1038/s41588-022-01293-8 (PMC9925382; doi:10.1038/s41588-022-01293-8)
Supplement: Source Data Extended Data Fig. 6 — Statistical source data. [file 41588_2022_1293_MOESM13_ESM.xlsx]

## Sheet: figure_E5A
variant_category

## Sheet: figure_E5Bi
splicevault_rank_cutoffs

## Sheet: figure_E5Bii
splicevault_rank_cutoffs
