# Supplementary material for: SpliceVault predicts the precise nature of variant-associated mis-splicing
Source: Nat Genet. 2023 Feb 6;55(2):324–32. doi: 10.1038/s41588-022-01293-8 (PMC9925382; doi:10.1038/s41588-022-01293-8)
Supplement: Source Data Extended Data Fig. 7 — Statistical source data. [file 41588_2022_1293_MOESM14_ESM.xlsx]

## Sheet: figure_E6A
in_rna_studies

## Sheet: figure_E6B
curated_record_id

## Sheet: figure_E6C
curated_record_id

## Sheet: figure_E6D
curated_record_id

## Sheet: figure_E6EF
curated_record_id

## Sheet: figure_E6G
skipped_exons_count

## Sheet: figure_E6H
tx_id

## Sheet: figure_E6I
curated_record_id
