# Supplementary material for: SpliceVault predicts the precise nature of variant-associated mis-splicing
Source: Nat Genet. 2023 Feb 6;55(2):324–32. doi: 10.1038/s41588-022-01293-8 (PMC9925382; doi:10.1038/s41588-022-01293-8)
Supplement: Source Data Extended Data Fig. 8 — Statistical source data. [file 41588_2022_1293_MOESM16_ESM.xlsx]

## Sheet: Ours_RNA
Gene	Transcript	HGVS cDNA	Event 1	Event 2	Event 3	Event 4	Event 5	At least 1 in-frame event	At least 1 frameshift event	At least 1 PTC not NMD compliant	PTC NMD non-compliant
APC	NM_000038.5	c.531+6T>A	r.423_531del					0	1	1	0
COL4A3	NM_000091.4	c.2881+1G>A	r.2747_2881del					1	0
COL4A3	NM_000091.4	c.765G>A	r.688_765del					1	0
TAZ	NM_000116.3	c.238G>C	r.110_238del	r.238_239ins[238+1_238+36]				1	0
EMD	NM_000117.2	c.266-3A>G	r.266_308del	r.265_266ins[265+1_266-1]	r.266_399del	r.265_266ins[266-86_266-1]	r.266_376del	0	1	1	0
FANCA	NM_000135.2	c.1715+3_1715+13del	r.1627_1715del	r.1715_1716ins[1715+1_1715+258]				0	1	1	0
FBN1	NM_000138.5	c.6036A>G	r.5960_6037del	r.6037_6038ins[6037+1_6037+126]				1	1	1	0
FXN	NM_000144.5	c.166-5T>G	r.166_263del	r.166_384del				1	1	1	0
GAA	NM_000152.4	c.-32-13T>G	r.-32_546del	r.-32_486del	r.-33_-32ins[-32-154_-32-1]			1	1	1	0
GLI3	NM_000168.5	c.473+5G>A	r.368_473del					0	1	1	0
MSH6	NM_000179.2	c.3556+5_3556+8delinsCATTATTGTCAGG	r.3439_3556del	r.3556_3557ins[3556+1_3557-1]				0	1	1	0
KCNH2	NM_000238.3	c.1128+5_1128+15delinsAC	r.917_1128del					0	1	1	0
MYH7	NM_000257.2	c.5655+4A>T	r.5560_5655del					1	0
TSC1	NM_000368.5	c.737+3A>G	r.664_737del					0	1	1	0
HSD17B4	NM_000414.3	c.1333+1G>C	r.1262_1333del					1	0
NEU1	NM_000434.4	c.615G>A	r.353_615del	r.608_615del	r.615_616ins[615+1_616-1]			0	1	1	0
ABCB4	NM_000443.3	c.2064+3A>T	r.1894_2064del					1	0
ABCB4	NM_000443.3	c.344+2_344+3insTT	r.287_344del					0	1	1	0
ABCB4	NM_000443.3	c.833+5G>A	r.833_834ins[833+1_833+67]					0	1	1	0
RYR1	NM_000540.2	c.270+2T>C	r.166_270del					1	0
ACE	NM_000789.3	c.1709+5G>C	r.1587_1709del	r.1693_1709del				1	1	1	0
RPL11	NM_000975.3	c.396+2T>A	r.396_397ins[396+1_396+66]					0	1	1	0
NF1	NM_001042492.2	c.1527+2dup	r.1393_1527del	r.1527_1528ins[1527+1_1528-1]				1	1	1	0
METTL23	NM_001080510.4	c.322+2dup	r.85_322del					0	1	1	0
SETD5	NM_001080517.1	c.960-5C>G	r.960_1077del					0	1	1	0
CC2D2A	NM_001080522.2	c.438+1G>T	r.337_438del					1	0
CC2D2A	NM_001080522.2	c.4437+3A>G	r.4315_4437del					1	0
AHI1	NM_001134831.1	c.2492+5G>A	r.2374_2492del	r.2492_2493ins[2492+1_2492+40]				0	1	1	0
IL11RA	NM_001142784.2	c.810G>A	r.810_811ins[810+1_810+12]					1	1	1	0
CHD8	NM_001170629.1	c.3308-1G>C	r.3307_3308ins[3308-66_3308-1]	r.3308_3379del				0	1	1	0
TTN	NM_001267550.1	c.106531+2T>A	r.106375_106531del					0	1	1	0
TTN	NM_001267550.1	c.40558G>C	r.40478_40633del					1	0
TTN	NM_001267550.1	c.44816-1G>A	r.44816_44913del					0	1	1	0
TTN	NM_001267550.1	c.66769+4_66769+7del	r.66464_66769del					1	0
NEB	NM_001271208.1	c.21522+3A>G	r.21522_21523ins[21522+1_21522+59]	r.21522_21523ins[21522+1_21522+112]				0	1	1	0
NEB	NM_001271208.1	c.2415+1G>A	r.2311_2415del	r.2336_2415del	r.2415_2416ins[2415+1_2415+117]	r.2415_2416ins[2415+1_2416-274]		1	1	1	0
NEB	NM_001271208.1	c.2943+1G>A	r.2836_2943del					1	0
NEB	NM_001271208.1	c.3880-2A>G	r.3880_3987del					1	0
NEB	NM_001271208.1	c.5763+5G>A	r.5763_5764ins[5763+1_5763+343]	r.5763_5764ins[5763+1_5764-1]				0	1	1	0
DNAH11	NM_001277115.1	c.3255+4A>C	r.3001_3255del	r.3255_3256ins[3255+1_3256-1]				1	1	1	0
HSPG2	NM_001291860.1	c.4958+3A>T	r.4872_4958del	r.4952_4958del				1	1	1	0
GLB1	NM_001317040.2	c.877+6T>C	r.697_877del					0	1	1	0
TUSC3	NM_001356429.2	c.426G>A	r.309_426del					0	1	1	0
TRRAP	NM_001375524.1	c.8498+1G>A	r.8498_8499ins[8498+1_8498+37	r.8498_8499ins[8498+1_8499-1]	r.8386_8498del			0	1	1	0
ASNS	NM_001673.4	c.1476+1G>A	r.1321_1476del	r.1429_1476del	r.1476_1477ins[1476+1_1477-1]			1	1	1	0
ATP2B1	NM_001682.2	c.3060+2T>G	r.2849_3060del	r.2635_3060del	r.2848_2849ins[2848+1_2849-1]	r.3060_3061ins[3060+1_3061-1]		1	1	1	0
COL4A1	NM_001845.4	c.3742+1G>A	r.3557_3742del					1	0
COL6A2	NM_001849.3	c.2423-22_2423-21insAGCCCGGCCCGGCCC	r.2423_2461del	r.2422_2423ins[2422+1_2423-1]				1	1	1	0
CTNNB1	NM_001904.4	c.242-3C>A	r.242_495del	r.244_390del				0	1	1	0
GYS1	NM_002103.4	c.1646-1_1647del	r.1645_1646ins[1645+1_1646-1]	r.1646_1718del				0	1	1	0
OPHN1	NM_002547.2	c.702+4A>G	r.598_702del					1	0
STXBP1	NM_003165.3	c.1249G>C	r.1111_1249del	r.1195_1249del	r.1249_1250ins[1249+1_1250-1]			0	1	1	0
DMD	NM_004006.2	c.1602G>A	r.1483_1602del					1	0
DMD	NM_004006.2	c.1812+5G>A	r.1705_1812del	r.1812_1813ins[1812+1_1813-1]				1	1	1	0
DMD	NM_004006.2	c.4674+1G>A	r.4519_4674del	r.4633_4674del	r.4674_4675ins[4674+1_4675-1]			1	1	1	0
COL6A3	NM_004369.3	c.6355-1G>A	r.6355_6408del					1	0
CREBBP	NM_004380.3	c.4134G>T	r.4134_4280del	r.4133_4134ins[4133+1_4134-1]				1	1	1	0
GSDME	NM_004403.2	c.1183+5G>A	r.991_1183del	r.1168_1183del	r.1106_1183del			1	1	0	1
EPHB4	NM_004444.5	c.410A>T	r.411_412ins[411+1_411+36]	r.411_412ins[411+1_412-1]				1	1	1	0
MECOM	NM_004991.4	c.2577+4A>T	r.2490_2577del	r.2490_2604del				0	1	1	0
ABCA1	NM_005502.4	c.5237+3A>C	r.5122_5237del					0	1	1	0
PYGM	NM_005609.2	c.660G>A	r.529_660del	r.425_660del				1	1	1	0
MANBA	NM_005908.3	c.549+1G>A	r.379_549del					1	0
MTHFR	NM_005957.5	c.1166+5G>C	r.1032_1166del	r.1166_1167ins[1166+1_1167-1]				1	1	1	0
TUBA1A	NM_006009.3	c.3+3del	r.3_4ins[3+1_3+88]					1	0
CLN5	NM_006493.2	c.320+5G>A	r.160_320del	r.320_321ins[320+1_320+581]				0	1	1	0
TNNT3	NM_006757.3	c.681+1G>A	r.591_681del	r.681_682ins[681+1_682-1]				0	1	1	1
WDR45	NM_007075.3	c.830+5G>C	r.830_831ins[830+1_831-1]	r.779_830del				0	1	1	0
LAMP2	NM_013995.2	c.928+3A>T	r.865_928del					0	1	1	0
SRPK3	NM_014370.3	c.774+5G>C	r.749_774del	r.748_749ins[748+1_749-1]	r.774_775ins[774+1_775-1]			0	1	1	0
EMC1	NM_015047.2	c.287-1G>A	r.287_380del	r.287_310del	r.286_287ins[287-91_287-1]	r.286_287ins[286+1_287-1]		1	1	1	0
CIC	NM_015125.4	c.452+1G>T	r.359_452del					0	1	1	0
VPS13D	NM_015378.2	c.10270C>T	r.10142_10272del	r.10272_10273ins[10272+1_10273-1]				0	1	1	0
VPS13D	NM_015378.2	c.941+3A>G	r.841_941del	r.941_942ins[941+1_942-1]				0	1	1	0
B9D1	NM_015681.3	c.341G>A	r.245_341del					0	1	0	1
TRPM6	NM_017662.4	c.1308+7T>G	r.1208_1308del					0	1	1	0
POMGNT1	NM_017739.3	c.1895+1G>T	r.1870_1895	r.1895_1896ins[1985+1_1896-1]				0	1	0	1
ODAD2	NM_018076.2	c.1743+5G>C	r.1534_1743del					1	0
NADSYN1	NM_018161.5	c.1765-7T>A	r.1765_1893del	r.1764_1765ins[1765-17_1765-1]	r.1764_1765ins[1764+1_1765-1]			1	1	1	0
EPG5	NM_020964.2	c.5943-9_5943-5del	r.5943_6049del					0	1	1	0
SLC5A6	NM_021095.2	c.393+2T>C	r.13_393del	r.393_394ins[393+1_394-1]				1	1	1	0
CDH23	NM_022124.5	c.1291-1G>A	r.1291_1335del	r.1291_1382del	r.1290_1291ins[1290+1_1291-1]			1	1	1	0
SPG11	NM_025137.3	c.2317-13C>G	r.2317_2444del	r.2317_2356del	r.2317_2620del			0	1	1	0
UBE3A	NM_130838.2	c.1900G>C	r.1899_1900ins[1900-38_1900-1]					0	1	1	0
ATP1A3	NM_152296.4	c.2689-1G>T	r.2689_2700del	r.2688_2689ins[2688+1_2689-1]				1	1	1	0
ABCA12	NM_173076.2	c.6234-1G>C	r.6234_6390del					0	1	1	0
PIGN	NM_176787.4	c.923-6T>G	r.923_963del	r.923_1023del	r.922_923ins[923-26_923-1]			0	1	1	0
CD96	NM_198196.2	c.591+1_591+19del	r.544_591del					1	0

## Sheet: Ours_Top4
Gene	Transcript	HGVS cDNA	variant_type	variant_category	splicing_event_class	cryptic_pos	cryptic_distance	skipped_exons_id	in_rna_studies	missplicing_event_rank_simple	in-frame	framshift	PTC is NMD compliant
COL6A3	NM_004369	c.6355-1G>A	acceptor	ours	exon skipping	#N/A	#N/A	20	1	1	1	0
COL6A3	NM_004369	c.6355-1G>A	acceptor	ours	cryptic acceptor	237359085	4		0	2	0	1	1
COL6A3	NM_004369	c.6355-1G>A	acceptor	ours	exon skipping	#N/A	#N/A	20-21	0	3	1	0
COL6A3	NM_004369	c.6355-1G>A	acceptor	ours	exon skipping	#N/A	#N/A	19-20	0	4	1	0
ASNS	NM_001673	c.1476+1G>A	donor	ours	exon skipping	#N/A	#N/A	12	1	1	1	0
ASNS	NM_001673	c.1476+1G>A	donor	ours	cryptic donor	97853107	-48		1	2	1	0
ASNS	NM_001673	c.1476+1G>A	donor	ours	cryptic donor	97853071	-12		0	3	1	0
ASNS	NM_001673	c.1476+1G>A	donor	ours	exon skipping	#N/A	#N/A	11-12	0	4	0	1	0
CLN5	NM_006493	c.320+5G>A	donor	ours	cryptic donor	76992853	582		1	1	0	1	1
CLN5	NM_006493	c.320+5G>A	donor	ours	cryptic donor	76992111	-161		0	2	0	1	1
CLN5	NM_006493	c.320+5G>A	donor	ours	cryptic donor	76992547	276		0	3	0	1	1
CLN5	NM_006493	c.320+5G>A	donor	ours	cryptic donor	76992221	-51		0	4	1	0
ABCB4	NM_000443	c.2064+3A>T	donor	ours	exon skipping	#N/A	#N/A	16	1	1	1	0
ABCB4	NM_000443	c.2064+3A>T	donor	ours	cryptic donor	87426742	8		0	2	0	1	1
ABCB4	NM_000443	c.2064+3A>T	donor	ours	exon skipping	#N/A	#N/A	16-17	0	3	1	0
ABCB4	NM_000443	c.2064+3A>T	donor	ours	cryptic donor	87426628	122		0	4	0	1	1
SPG11	NM_025137	c.2317-13C>G	acceptor	ours	exon skipping	#N/A	#N/A	13-14	0	1	0	1	1
SPG11	NM_025137	c.2317-13C>G	acceptor	ours	exon skipping	#N/A	#N/A	13	1	2	0	1	1
SPG11	NM_025137	c.2317-13C>G	acceptor	ours	cryptic acceptor	44622308	40		1	3	0	1	1
SPG11	NM_025137	c.2317-13C>G	acceptor	ours	exon skipping	#N/A	#N/A	12-13	0	4	0	1	1
AHI1	NM_001134831	c.2492+5G>A	donor	ours	exon skipping	#N/A	#N/A	18	1	1	0	1	1
AHI1	NM_001134831	c.2492+5G>A	donor	ours	exon skipping	#N/A	#N/A	18-19	0	2	0	1	1
AHI1	NM_001134831	c.2492+5G>A	donor	ours	cryptic donor	135429841	41		1	3	0	1	1
AHI1	NM_001134831	c.2492+5G>A	donor	ours	cryptic donor	135429631	251		0	4	0	1	1
DMD	NM_004006	c.1602G>A	donor	ours	exon skipping	#N/A	#N/A	13	1	1	1	0
DMD	NM_004006	c.1602G>A	donor	ours	exon skipping	#N/A	#N/A	12-13	0	2	0	1	1
DMD	NM_004006	c.1602G>A	donor	ours	cryptic donor	32595840	-84		0	3	1	0
DMD	NM_004006	c.1602G>A	donor	ours	cryptic donor	32595846	-90		0	4	1	0
TAZ	NM_000116	c.238G>C	donor	ours	cryptic donor	154412711	497		0	1	0	1	1
TAZ	NM_000116	c.238G>C	donor	ours	exon skipping	#N/A	#N/A	2	1	2	1	0
TAZ	NM_000116	c.238G>C	donor	ours	cryptic donor	154412470	256		0	3	0	1	1
TAZ	NM_000116	c.238G>C	donor	ours	cryptic donor	154412121	-94		0	4	0	1	1
DMD	NM_004006	c.4674+1G>A	donor	ours	exon skipping	#N/A	#N/A	33	1	1	1	0
DMD	NM_004006	c.4674+1G>A	donor	ours	cryptic donor	32386351	-42		1	2	1	0
DMD	NM_004006	c.4674+1G>A	donor	ours	exon skipping	#N/A	#N/A	33-34	0	3	1	0
DMD	NM_004006	c.4674+1G>A	donor	ours	cryptic donor	32386396	-87		0	4	1	0
OPHN1	NM_002547	c.702+4A>G	donor	ours	exon skipping	#N/A	#N/A	8	1	1	1	0
OPHN1	NM_002547	c.702+4A>G	donor	ours	exon skipping	#N/A	#N/A	8-9	0	2	0	1	1
OPHN1	NM_002547	c.702+4A>G	donor	ours	exon skipping	#N/A	#N/A	7-8	0	3	1	0
OPHN1	NM_002547	c.702+4A>G	donor	ours	cryptic donor	68212022	86		0	4	0	1	1
TNNT3	NM_006757	c.681+1G>A	donor	ours	cryptic donor	1934924	5		0	1	0	1	0
TNNT3	NM_006757	c.681+1G>A	donor	ours	exon skipping	#N/A	#N/A	14	1	2	0	1	0
TNNT3	NM_006757	c.681+1G>A	donor	ours	exon skipping	#N/A	#N/A	13-14	0	3	1	0
TNNT3	NM_006757	c.681+1G>A	donor	ours	exon skipping	#N/A	#N/A	14-15	0	4	0	1	0
ABCB4	NM_000443	c.344+2_344+3insTT	donor	ours	exon skipping	#N/A	#N/A	5	1	1	0	1	1
ABCB4	NM_000443	c.344+2_344+3insTT	donor	ours	exon skipping	#N/A	#N/A	5-6	0	2	0	1	1
ABCB4	NM_000443	c.344+2_344+3insTT	donor	ours	exon skipping	#N/A	#N/A	4-5	0	3	0	1	1
GAA	NM_000152	c.-32-13T>G	acceptor	ours	exon skipping	#N/A	#N/A	2	1	1
GAA	NM_000152	c.-32-13T>G	acceptor	ours	cryptic acceptor	80105072	518		1	2
GAA	NM_000152	c.-32-13T>G	acceptor	ours	cryptic acceptor	80104400	-155		1	3	1	0
GAA	NM_000152	c.-32-13T>G	acceptor	ours	cryptic acceptor	80104562	8		0	4	1	0
NEB	NM_001271208	c.2415+1G>A	donor	ours	exon skipping	#N/A	#N/A	25	1	1	1	0
NEB	NM_001271208	c.2415+1G>A	donor	ours	cryptic donor	151688006	286		1	2	0	1	1
NEB	NM_001271208	c.2415+1G>A	donor	ours	cryptic donor	151688296	-5		0	3	0	1	1
NEB	NM_001271208	c.2415+1G>A	donor	ours	cryptic donor	151688371	-80		1	4	0	1	1
NEB	NM_001271208	c.5763+5G>A	donor	ours	cryptic donor	151663204	344		1	1	0	1	1
NEB	NM_001271208	c.5763+5G>A	donor	ours	exon skipping	#N/A	#N/A	45	0	2	1	0
NEB	NM_001271208	c.5763+5G>A	donor	ours	cryptic donor	151663552	-5		0	3	0	1	1
NEB	NM_001271208	c.5763+5G>A	donor	ours	exon skipping	#N/A	#N/A	44-45	0	4	1	0
TTN	NM_001267550	c.66769+4_66769+7del	donor	ours	exon skipping	#N/A	#N/A	316	1	1	1	0
TTN	NM_001267550	c.66769+4_66769+7del	donor	ours	cryptic donor	178581576	-78		0	2	1	0
TTN	NM_001267550	c.66769+4_66769+7del	donor	ours	exon skipping	#N/A	#N/A	316-317	0	4	1	0
TTN	NM_001267550	c.66769+4_66769+7del	donor	ours	cryptic donor	178581230	269	#N/A	0	5	0	1	1
NEB	NM_001271208	c.2943+1G>A	donor	ours	exon skipping	#N/A	#N/A	29	1	1	1	0
NEB	NM_001271208	c.2943+1G>A	donor	ours	exon skipping	#N/A	#N/A	28-29	0	2	1	0
NEB	NM_001271208	c.2943+1G>A	donor	ours	exon skipping	#N/A	#N/A	29-30	0	3	1	0
NEB	NM_001271208	c.2943+1G>A	donor	ours	cryptic donor	151682648	14		0	4	0	1	1
NEB	NM_001271208	c.21522+3A>G	donor	ours	exon skipping	#N/A	#N/A	144	0	1	1	0
NEB	NM_001271208	c.21522+3A>G	donor	ours	exon skipping	#N/A	#N/A	143-144	0	2	1	0
NEB	NM_001271208	c.21522+3A>G	donor	ours	cryptic donor	151533117	325		0	3	0	1	1
NEB	NM_001271208	c.21522+3A>G	donor	ours	cryptic donor	151533329	113		1	4	0	1	1
NEB	NM_001271208	c.3880-2A>G	acceptor	ours	exon skipping	#N/A	#N/A	36	1	1	1	0
NEB	NM_001271208	c.3880-2A>G	acceptor	ours	exon skipping	#N/A	#N/A	35-36	0	2	1	0
NEB	NM_001271208	c.3880-2A>G	acceptor	ours	cryptic acceptor	151674551	34		0	3	0	1	1
NEB	NM_001271208	c.3880-2A>G	acceptor	ours	exon skipping	#N/A	#N/A	36-37	0	4	1	0
RYR1	NM_000540	c.270+2T>C	donor	ours	cryptic donor	38442624	171		0	1	0	1	1
RYR1	NM_000540	c.270+2T>C	donor	ours	exon skipping	#N/A	#N/A	2-3	0	2	1	0
RYR1	NM_000540	c.270+2T>C	donor	ours	cryptic donor	38442911	458		0	3	0	1	1
RYR1	NM_000540	c.270+2T>C	donor	ours	cryptic donor	38442448	-6		0	4	1	0
TTN	NM_001267550	c.106531+2T>A	donor	ours	exon skipping	#N/A	#N/A	359	1	1	0	1	1
TTN	NM_001267550	c.106531+2T>A	donor	ours	cryptic donor	178530100	-141		0	2	1	0
TTN	NM_001267550	c.106531+2T>A	donor	ours	exon skipping	#N/A	#N/A	359-360	0	3	1	0
TTN	NM_001267550	c.106531+2T>A	donor	ours	cryptic donor	178530011	-52		0	4	0	1	1
PIGN	NM_176787	c.923-6T>G	acceptor	ours	exon skipping	#N/A	#N/A	11	1	1	0	1	1
PIGN	NM_176787	c.923-6T>G	acceptor	ours	exon skipping	#N/A	#N/A	11-12	1	2	0	1	1
PIGN	NM_176787	c.923-6T>G	acceptor	ours	cryptic acceptor	62143345	2		0	3	0	1	1
PIGN	NM_176787	c.923-6T>G	acceptor	ours	cryptic acceptor	62143373	-27		1	4	0	1	1
COL6A2	NM_001849	c.2423-22_2423-21insAGCCCGGCCCGGCCC	acceptor	ours	exon skipping	#N/A	#N/A	27	1	1	1	0
COL6A2	NM_001849	c.2423-22_2423-21insAGCCCGGCCCGGCCC	acceptor	ours	cryptic acceptor	46126510	8		0	2	0	1	0
COL6A2	NM_001849	c.2423-22_2423-21insAGCCCGGCCCGGCCC	acceptor	ours	cryptic acceptor	46126460	-43		0	3	0	1	0
COL6A2	NM_001849	c.2423-22_2423-21insAGCCCGGCCCGGCCC	acceptor	ours	cryptic acceptor	46126523	21		0	4	1	0
TTN	NM_001267550	c.44816-1G>A	acceptor	ours	exon skipping	#N/A	#N/A	243	1	1	0	1	1
TTN	NM_001267550	c.44816-1G>A	acceptor	ours	cryptic acceptor	178622805	-38		0	2	0	1	1
TTN	NM_001267550	c.44816-1G>A	acceptor	ours	cryptic acceptor	178622818	-51		0	3	0	1	1
TTN	NM_001267550	c.44816-1G>A	acceptor	ours	exon skipping	#N/A	#N/A	242-243	0	4	1	0
TTN	NM_001267550	c.40558G>C	donor	ours	exon skipping	#N/A	#N/A	219-220	1	1	1	0
TTN	NM_001267550	c.40558G>C	donor	ours	exon skipping	#N/A	#N/A	219	0	2	1	0
TTN	NM_001267550	c.40558G>C	donor	ours	exon skipping	#N/A	#N/A	218-219	0	3	1	0
TTN	NM_001267550	c.40558G>C	donor	ours	cryptic donor	178642207	30		0	4	0	1	1
POMGNT1	NM_017739	c.1895+1G>T	donor	ours	cryptic donor	46189483	-26		1	1	0	1	0
POMGNT1	NM_017739	c.1895+1G>T	donor	ours	exon skipping	#N/A	#N/A	21	0	2	0	1	0
POMGNT1	NM_017739	c.1895+1G>T	donor	ours	cryptic donor	46189453	5		0	3	0	1	0
POMGNT1	NM_017739	c.1895+1G>T	donor	ours	cryptic donor	46189511	-54		0	4	1	0
VPS13D	NM_015378	c.10270C>T	donor	ours	exon skipping	#N/A	#N/A	50-51	0	1	0	1	1
VPS13D	NM_015378	c.10270C>T	donor	ours	exon skipping	#N/A	#N/A	51	1	2	0	1	1
VPS13D	NM_015378	c.10270C>T	donor	ours	cryptic donor	12362989	139		0	3	0	1	1
VPS13D	NM_015378	c.10270C>T	donor	ours	exon skipping	#N/A	#N/A	51-52	0	4	0	1	1
ACE	NM_000789	c.1709+5G>C	donor	ours	exon skipping	#N/A	#N/A	11	1	1	1	0
ACE	NM_000789	c.1709+5G>C	donor	ours	exon skipping	#N/A	#N/A	11-12	0	2	0	1	1
ACE	NM_000789	c.1709+5G>C	donor	ours	cryptic donor	63483955	-17		1	3	0	1	1
ACE	NM_000789	c.1709+5G>C	donor	ours	cryptic donor	63483974	3		0	4	0	1	1
HSD17B4	NM_000414	c.1333+1G>C	donor	ours	exon skipping	#N/A	#N/A	15	1	1	1	0
HSD17B4	NM_000414	c.1333+1G>C	donor	ours	exon skipping	#N/A	#N/A	15-16	0	2	0	1	1
HSD17B4	NM_000414	c.1333+1G>C	donor	ours	exon skipping	#N/A	#N/A	14-15	0	3	0	1	1
HSD17B4	NM_000414	c.1333+1G>C	donor	ours	cryptic donor	119506869	-21		0	4	1	0
VPS13D	NM_015378	c.941+3A>G	donor	ours	cryptic donor	12257044	-44		0	1	0	1	1
VPS13D	NM_015378	c.941+3A>G	donor	ours	cryptic donor	12257071	-17		0	2	0	1	1
VPS13D	NM_015378	c.941+3A>G	donor	ours	exon skipping	#N/A	#N/A	9	1	3	0	1	1
VPS13D	NM_015378	c.941+3A>G	donor	ours	exon skipping	#N/A	#N/A	8-9	0	4	0	1	1
GSDME	NM_004403	c.1183+5G>A	donor	ours	exon skipping	#N/A	#N/A	8	1	1	0	1	0
GSDME	NM_004403	c.1183+5G>A	donor	ours	cryptic donor	24706199	-16		0	2	0	1	0
GSDME	NM_004403	c.1183+5G>A	donor	ours	exon skipping	#N/A	#N/A	8-9	0	3	1	0
GSDME	NM_004403	c.1183+5G>A	donor	ours	cryptic donor	24706261	-78		0	4	1	0
GYS1	NM_002103	c.1646-1_1647del	acceptor	ours	cryptic acceptor	48970637	73		1	1	0	1	1
GYS1	NM_002103	c.1646-1_1647del	acceptor	ours	exon skipping	#N/A	#N/A	13-14	0	2	0	1	1
GYS1	NM_002103	c.1646-1_1647del	acceptor	ours	exon skipping	#N/A	#N/A	14	0	3	0	1	1
GYS1	NM_002103	c.1646-1_1647del	acceptor	ours	cryptic acceptor	48970679	31		0	4	0	1	1
IL11RA	NM_001142784	c.810G>A	donor	ours	cryptic donor	34658696	13		1	1	1	0
IL11RA	NM_001142784	c.810G>A	donor	ours	exon skipping	#N/A	#N/A	8	1	2	0	1	1
IL11RA	NM_001142784	c.810G>A	donor	ours	cryptic donor	34658677	-7		0	3	0	1	1
IL11RA	NM_001142784	c.810G>A	donor	ours	cryptic donor	34658885	202		0	4	0	1	1
ABCA12	NM_173076	c.6234-1G>C	acceptor	ours	exon skipping	#N/A	#N/A	43	1	1	0	1	1
ABCA12	NM_173076	c.6234-1G>C	acceptor	ours	cryptic acceptor	214955657	-296		0	2	0	1
ABCA12	NM_173076	c.6234-1G>C	acceptor	ours	exon skipping	#N/A	#N/A	42-43	0	3	1	0
ABCA12	NM_173076	c.6234-1G>C	acceptor	ours	cryptic acceptor	214955309	53		0	4	0	1	1
LAMP2	NM_013995	c.928+3A>T	donor	ours	exon skipping	#N/A	#N/A	7	1	1	0	1	1
LAMP2	NM_013995	c.928+3A>T	donor	ours	exon skipping	#N/A	#N/A	6-7	0	2	0	1	1
LAMP2	NM_013995	c.928+3A>T	donor	ours	cryptic donor	120442117	482		0	3	0	1	1
LAMP2	NM_013995	c.928+3A>T	donor	ours	cryptic donor	120442611	-13		0	4	0	1	1
ODAD2	NM_018076	c.1743+5G>C	donor	ours	exon skipping	#N/A	#N/A	12	1	1	1	0
ODAD2	NM_018076	c.1743+5G>C	donor	ours	cryptic donor	27944344	-123		0	2	1	0
ODAD2	NM_018076	c.1743+5G>C	donor	ours	exon skipping	#N/A	#N/A	11-12	0	3	1	0
ODAD2	NM_018076	c.1743+5G>C	donor	ours	cryptic donor	27943924	298		0	4	0	1	1
TRPM6	NM_017662	c.1308+7T>G	donor	ours	exon skipping	#N/A	#N/A	11	1	1	0	1	1
TRPM6	NM_017662	c.1308+7T>G	donor	ours	cryptic donor	74816327	342		0	2	0	1	1
TRPM6	NM_017662	c.1308+7T>G	donor	ours	exon skipping	#N/A	#N/A	10-11	0	3	1	0
TRPM6	NM_017662	c.1308+7T>G	donor	ours	cryptic donor	74816405	264		0	4	0	1	1
CC2D2A	NM_001080522	c.438+1G>T	donor	ours	exon skipping	#N/A	#N/A	7	1	1	1	0
CC2D2A	NM_001080522	c.438+1G>T	donor	ours	exon skipping	#N/A	#N/A	6-7	0	2	0	1	1
CC2D2A	NM_001080522	c.438+1G>T	donor	ours	exon skipping	#N/A	#N/A	7-8	0	3	1	0
CC2D2A	NM_001080522	c.438+1G>T	donor	ours	cryptic donor	15503020	97		0	4	0	1	1
SETD5	NM_001080517	c.960-5C>G	acceptor	ours	cryptic acceptor	9442171	44		0	1	0	1	1
SETD5	NM_001080517	c.960-5C>G	acceptor	ours	exon skipping	#N/A	#N/A	10	1	2	0	1	1
SETD5	NM_001080517	c.960-5C>G	acceptor	ours	exon skipping	#N/A	#N/A	10-11	0	3	1	0
SETD5	NM_001080517	c.960-5C>G	acceptor	ours	cryptic acceptor	9442106	-22		0	4	1	0
APT1A3	NM_152296	c.2689-1G>T	acceptor	ours	exon skipping	#N/A	#N/A	20	0	1	0	1	1
APT1A3	NM_152296	c.2689-1G>T	acceptor	ours	cryptic acceptor	41968904	12		1	2	1	0
APT1A3	NM_152296	c.2689-1G>T	acceptor	ours	cryptic acceptor	41969050	-135		0	3	0	1	1
APT1A3	NM_152296	c.2689-1G>T	acceptor	ours	cryptic acceptor	41969057	-142		0	4	0	1	1
CHD8	NM_001170629	c.3308-1G>C	acceptor	ours	cryptic acceptor	21403593	71		1	1	0	1	1
CHD8	NM_001170629	c.3308-1G>C	acceptor	ours	cryptic acceptor	21404096	-433		0	2	0	1	1
CHD8	NM_001170629	c.3308-1G>C	acceptor	ours	exon skipping	#N/A	#N/A	17	0	3	0	1	1
CHD8	NM_001170629	c.3308-1G>C	acceptor	ours	cryptic acceptor	21403655	9		0	4	1	0
TUBA1A	NM_006009	c.3+3del	donor	ours	cryptic donor	49188416	561		0	1	1	0
TUBA1A	NM_006009	c.3+3del	donor	ours	cryptic donor	49188888	89		1	2
TUBA1A	NM_006009	c.3+3del	donor	ours	cryptic donor	49189043	-67		0	3
TUBA1A	NM_006009	c.3+3del	donor	ours	cryptic donor	49188863	114		0	4
ATP2B1	NM_001682	c.3060+2T>G	donor	ours	exon skipping	#N/A	#N/A	17-18	1	1	1	0
ATP2B1	NM_001682	c.3060+2T>G	donor	ours	exon skipping	#N/A	#N/A	18-19	0	2	0	1	1
ATP2B1	NM_001682	c.3060+2T>G	donor	ours	exon skipping	#N/A	#N/A	18	1	3	0	1	1
ATP2B1	NM_001682	c.3060+2T>G	donor	ours	cryptic donor	89603048	-6		0	4	1	0
GLI3	NM_000168	c.473+5G>A	donor	ours	exon skipping	#N/A	#N/A	4	1	1	0	1	1
GLI3	NM_000168	c.473+5G>A	donor	ours	exon skipping	#N/A	#N/A	3-4	0	2	0	1	1
GLI3	NM_000168	c.473+5G>A	donor	ours	cryptic donor	42076639	113		0	3	0	1	1
UBE3A	NM_130838	c.1900G>C	acceptor	ours	cryptic acceptor	25355982	75		0	1	1	0
UBE3A	NM_130838	c.1900G>C	acceptor	ours	exon skipping	#N/A	#N/A	7	0	2	1	0
UBE3A	NM_130838	c.1900G>C	acceptor	ours	exon skipping	#N/A	#N/A	7-8	0	3	1	0
UBE3A	NM_130838	c.1900G>C	acceptor	ours	exon skipping	#N/A	#N/A	6-7	0	4	0	1	1
B9D1	NM_015681	c.341G>A	donor	ours	exon skipping	#N/A	#N/A	4	1	1	0	1	0
B9D1	NM_015681	c.341G>A	donor	ours	exon skipping	#N/A	#N/A	3-4	0	2	0	1	1
B9D1	NM_015681	c.341G>A	donor	ours	cryptic donor	19347586	198		0	3	0	1	1
B9D1	NM_015681	c.341G>A	donor	ours	exon skipping	#N/A	#N/A	4-5	0	4	0	1	0
COL4A1	NM_001845	c.3742+1G>A	donor	ours	exon skipping	#N/A	#N/A	42-43	0	1	0	1	1
COL4A1	NM_001845	c.3742+1G>A	donor	ours	exon skipping	#N/A	#N/A	42	1	2	1	0
COL4A1	NM_001845	c.3742+1G>A	donor	ours	cryptic donor	110170156	391		0	3	0	1	1
COL4A1	NM_001845	c.3742+1G>A	donor	ours	cryptic donor	110170251	296		0	4	0	1	1
APC	NM_000038	c.531+6T>A	donor	ours	exon skipping	#N/A	#N/A	5	1	1	0	1	1
APC	NM_000038	c.531+6T>A	donor	ours	exon skipping	#N/A	#N/A	5-6	0	2	0	1	1
APC	NM_000038	c.531+6T>A	donor	ours	exon skipping	#N/A	#N/A	4-5	0	3	0	1	1
APC	NM_000038	c.531+6T>A	donor	ours	cryptic donor	112775677	-61		0	4	0	1	1
CHD23	NM_022124	c.1291-1G>A	acceptor	ours	cryptic acceptor	71646503	45		1	1	1	0
CHD23	NM_022124	c.1291-1G>A	acceptor	ours	cryptic acceptor	71646550	92		1	2	0	1	1
CHD23	NM_022124	c.1291-1G>A	acceptor	ours	cryptic acceptor	71646204	-255		0	3	0	1	1
CHD23	NM_022124	c.1291-1G>A	acceptor	ours	cryptic acceptor	71646509	51		0	4	1	0
MSH6	NM_000179	c.3556+5_3556+8delinsCATTATTGTCAGG	donor	ours	cryptic donor	47805275	248		0	1	0	1	1
MSH6	NM_000179	c.3556+5_3556+8delinsCATTATTGTCAGG	donor	ours	exon skipping	#N/A	#N/A	6	1	2	0	1	1
MSH6	NM_000179	c.3556+5_3556+8delinsCATTATTGTCAGG	donor	ours	exon skipping	#N/A	#N/A	5-6	0	3	1	0
MSH6	NM_000179	c.3556+5_3556+8delinsCATTATTGTCAGG	donor	ours	exon skipping	#N/A	#N/A	6-7	0	4	0	1	1
STXBP1	NM_003165	c.1249G>C	donor	ours	exon skipping	#N/A	#N/A	14-15	0	1	1	0
STXBP1	NM_003165	c.1249G>C	donor	ours	cryptic donor	127675888	-55		1	2	0	1	1
STXBP1	NM_003165	c.1249G>C	donor	ours	exon skipping	#N/A	#N/A	14	1	3	0	1	1
STXBP1	NM_003165	c.1249G>C	donor	ours	cryptic donor	127676160	218		0	4	0	1	1
ABCA1	NM_005502	c.5237+3A>C	donor	ours	exon skipping	#N/A	#N/A	38-39	0	1	1	0
ABCA1	NM_005502	c.5237+3A>C	donor	ours	exon skipping	#N/A	#N/A	38	1	2	0	1	1
ABCA1	NM_005502	c.5237+3A>C	donor	ours	cryptic donor	104796314	-6		0	3	1	0
ABCA1	NM_005502	c.5237+3A>C	donor	ours	exon skipping	#N/A	#N/A	37-38	0	4	0	1	1
WDR45	NM_007075	c.830+5G>C	donor	ours	cryptic donor	49075415	-52		1	1	0	1	1
WDR45	NM_007075	c.830+5G>C	donor	ours	exon skipping	#N/A	#N/A	10-11	0	2	0	1	0
WDR45	NM_007075	c.830+5G>C	donor	ours	cryptic donor	49075365	-2		0	3	0	1	1
WDR45	NM_007075	c.830+5G>C	donor	ours	exon skipping	#N/A	#N/A	10	0	4	1	0
TUSC3	NM_001356429	c.426G>A	donor	ours	exon skipping	#N/A	#N/A	3	1	1	0	1	1
TUSC3	NM_001356429	c.426G>A	donor	ours	exon skipping	#N/A	#N/A	2-3	0	2	1	0
TUSC3	NM_001356429	c.426G>A	donor	ours	exon skipping	#N/A	#N/A	3-4	0	3	0	1	1
TUSC3	NM_001356429	c.426G>A	donor	ours	cryptic donor	15650822	8		0	4	0	1	1
CD96	NM_198196	c.591+1_591+19del	donor	ours	exon skipping	#N/A	#N/A	4	1	1	1	0
CD96	NM_198196	c.591+1_591+19del	donor	ours	exon skipping	#N/A	#N/A	4-5	0	2	0	1	1
CD96	NM_198196	c.591+1_591+19del	donor	ours	exon skipping	#N/A	#N/A	3-4	0	3	0	1	1
CD96	NM_198196	c.591+1_591+19del	donor	ours	cryptic donor	111577542	-8		0	4	0	1	1
EMC1	NM_015047	c.287-1G>A	acceptor	ours	exon skipping	#N/A	#N/A	3-4	0	1	0	1	1
EMC1	NM_015047	c.287-1G>A	acceptor	ours	cryptic acceptor	19243875	-168		0	2	0	1	1
EMC1	NM_015047	c.287-1G>A	acceptor	ours	cryptic acceptor	19243865	-158		0	3	0	1	1
EMC1	NM_015047	c.287-1G>A	acceptor	ours	cryptic acceptor	19243684	24		1	4	1	0
SRPK3	NM_014370	c.774+5G>C	donor	ours	exon skipping	#N/A	#N/A	8	1	1	0	1	1
SRPK3	NM_014370	c.774+5G>C	donor	ours	exon skipping	#N/A	#N/A	7-8	0	2	1	0
SRPK3	NM_014370	c.774+5G>C	donor	ours	exon skipping	#N/A	#N/A	8-9	0	3	1	0
SRPK3	NM_014370	c.774+5G>C	donor	ours	cryptic donor	153783256	5		0	4	0	1	1
MYH7	NM_000257	c.5655+4A>T	donor	ours	exon skipping	#N/A	#N/A	38	1	1	1	0
MYH7	NM_000257	c.5655+4A>T	donor	ours	cryptic donor	23414039	-33		0	2	1	0
MYH7	NM_000257	c.5655+4A>T	donor	ours	cryptic donor	23414060	-54		0	3	1	0
MYH7	NM_000257	c.5655+4A>T	donor	ours	cryptic donor	23414002	5		0	4	0	1	1
COL4A3	NM_000091	c.2881+1G>A	donor	ours	exon skipping	#N/A	#N/A	34	1	1	1	0
COL4A3	NM_000091	c.2881+1G>A	donor	ours	cryptic donor	227284337	-9		0	2	1	0
COL4A3	NM_000091	c.2881+1G>A	donor	ours	exon skipping	#N/A	#N/A	33-34	0	3	1	0
PYGM	NM_005609	c.660G>A	donor	ours	exon skipping	#N/A	#N/A	5	1	1	1	0
PYGM	NM_005609	c.660G>A	donor	ours	exon skipping	#N/A	#N/A	4-5	0	2	0	1	1
PYGM	NM_005609	c.660G>A	donor	ours	cryptic donor	64757794	-16		0	3	0	1	1
PYGM	NM_005609	c.660G>A	donor	ours	cryptic donor	64757790	-12		0	4	1	0
CIC	NM_015125	c.452+1G>T	donor	ours	cryptic donor	42287147	-94		1	1	0	1	1
CIC	NM_015125	c.452+1G>T	donor	ours	exon skipping	#N/A	#N/A	3	0	2	0	1	1
CIC	NM_015125	c.452+1G>T	donor	ours	exon skipping	#N/A	#N/A	2-3	0	3	0	1	1
CIC	NM_015125	c.452+1G>T	donor	ours	cryptic donor	42287245	5		0	4	0	1	1
EPG5	NM_020964	c.5943-9_5943-5del	acceptor	ours	cryptic acceptor	45876340	3		0	1	1	0
EPG5	NM_020964	c.5943-9_5943-5del	acceptor	ours	exon skipping	#N/A	#N/A	35	1	2	0	1	1
EPG5	NM_020964	c.5943-9_5943-5del	acceptor	ours	exon skipping	#N/A	#N/A	35-36	0	3	0	1	1
EPG5	NM_020964	c.5943-9_5943-5del	acceptor	ours	exon skipping	#N/A	#N/A	34-35	0	4	1	0
EMD	NM_000117	c.266-3A>G	acceptor	ours	cryptic acceptor	154380276	43		1	1	0	1	1
EMD	NM_000117	c.266-3A>G	acceptor	ours	exon skipping	#N/A	#N/A	4	0	2	0	1	1
EMD	NM_000117	c.266-3A>G	acceptor	ours	cryptic acceptor	154380344	111		0	3	1	0
EMD	NM_000117	c.266-3A>G	acceptor	ours	cryptic acceptor	154380147	-87		0	4	0	1	1
FXN	NM_000144	c.166-5T>G	acceptor	ours	exon skipping	#N/A	#N/A	2-3	1	1	1	0
FXN	NM_000144	c.166-5T>G	acceptor	ours	exon skipping	#N/A	#N/A	2	1	2	0	1	1
FXN	NM_000144	c.166-5T>G	acceptor	ours	cryptic acceptor	69046386	2		0	3	0	1	1
FXN	NM_000144	c.166-5T>G	acceptor	ours	cryptic acceptor	69046356	-29		0	4	0	1	1
FANCA	NM_000135	c.1715+3_1715+13del	donor	ours	cryptic donor	89779610	259		1	1	0	1	1
FANCA	NM_000135	c.1715+3_1715+13del	donor	ours	exon skipping	#N/A	#N/A	18	1	2	0	1	1
FANCA	NM_000135	c.1715+3_1715+13del	donor	ours	exon skipping	#N/A	#N/A	18-19	0	3	1	0
FANCA	NM_000135	c.1715+3_1715+13del	donor	ours	cryptic donor	89779387	482		0	4	0	1	1
KCNH2	NM_000238	c.1128+5_1128+15delinsAC	donor	ours	exon skipping	#N/A	#N/A	5	1	1	0	1	1
KCNH2	NM_000238	c.1128+5_1128+15delinsAC	donor	ours	cryptic donor	150957077	214		0	2	0	1	1
KCNH2	NM_000238	c.1128+5_1128+15delinsAC	donor	ours	exon skipping	#N/A	#N/A	4-5	0	3	0	1	1
KCNH2	NM_000238	c.1128+5_1128+15delinsAC	donor	ours	cryptic donor	150957072	219		0	4	0	1	1
HSPG2	NM_001291860	c.4958+3A>T	donor	ours	cryptic donor	21861763	-7		1	1	0	1	1
HSPG2	NM_001291860	c.4958+3A>T	donor	ours	exon skipping	#N/A	#N/A	38-39	0	2	0	1	1
HSPG2	NM_001291860	c.4958+3A>T	donor	ours	cryptic donor	21861768	-12		0	3	1	0
HSPG2	NM_001291860	c.4958+3A>T	donor	ours	exon skipping	#N/A	#N/A	39	1	4	1	0
MANBA	NM_005908	c.549+1G>A	donor	ours	exon skipping	#N/A	#N/A	4	1	1	1	0
MANBA	NM_005908	c.549+1G>A	donor	ours	exon skipping	#N/A	#N/A	4-5	0	2	0	1	1
MANBA	NM_005908	c.549+1G>A	donor	ours	exon skipping	#N/A	#N/A	3-4	0	3	0	1	1
MANBA	NM_005908	c.549+1G>A	donor	ours	cryptic donor	102722851	20		0	4	0	1	1
DMD	NM_004006	c.1812+5G>A	donor	ours	exon skipping	#N/A	#N/A	14-15	0	1	1	0
DMD	NM_004006	c.1812+5G>A	donor	ours	cryptic donor	32573014	516		0	2	0	1	1
DMD	NM_004006	c.1812+5G>A	donor	ours	cryptic donor	32573525	5		0	3	0	1	1
DMD	NM_004006	c.1812+5G>A	donor	ours	exon skipping	#N/A	#N/A	15	1	4	1	0
SLC5A6	NM_021095	c.393+2T>C	donor	ours	cryptic donor	27207638	-381		1	1	1	0
SLC5A6	NM_021095	c.393+2T>C	donor	ours	exon skipping	#N/A	#N/A	3	0	2
SLC5A6	NM_021095	c.393+2T>C	donor	ours	cryptic donor	27207658	-401		0	3
SLC5A6	NM_021095	c.393+2T>C	donor	ours	cryptic donor	27207644	-387		0	4	1	0
ABCB4	NM_000443	c.833+5G>A	donor	ours	exon skipping	#N/A	#N/A	8	0	1	0	1	1
ABCB4	NM_000443	c.833+5G>A	donor	ours	exon skipping	#N/A	#N/A	7-8	0	2	1	0
ABCB4	NM_000443	c.833+5G>A	donor	ours	cryptic donor	87449900	68		1	3	1	0
ABCB4	NM_000443	c.833+5G>A	donor	ours	exon skipping	#N/A	#N/A	8-9	0	4	1	0
CREBBP	NM_004380	c.4134G>T	acceptor	ours	exon skipping	#N/A	#N/A	25-26	0	1	1	0
CREBBP	NM_004380	c.4134G>T	acceptor	ours	exon skipping	#N/A	#N/A	25	1	2	1	0
CREBBP	NM_004380	c.4134G>T	acceptor	ours	cryptic acceptor	3739658	67		0	3	0	1	1
CREBBP	NM_004380	c.4134G>T	acceptor	ours	exon skipping	#N/A	#N/A	24-25	0	4	0	1	1
NF1	NM_001042492	c.1527+2dup	donor	ours	exon skipping	#N/A	#N/A	13	1	1	1	0
NF1	NM_001042492	c.1527+2dup	donor	ours	cryptic donor	31214584	-2		0	2	0	1	1
NF1	NM_001042492	c.1527+2dup	donor	ours	exon skipping	#N/A	#N/A	13-14	0	3	1	0
NF1	NM_001042492	c.1527+2dup	donor	ours	exon skipping	#N/A	#N/A	12-13	0	4	1	0
RPL11	NM_000975	c.396+2T>A	donor	ours	exon skipping	#N/A	#N/A	4	0	1	1	0
RPL11	NM_000975	c.396+2T>A	donor	ours	cryptic donor	23694789	-3		0	2	1	0
RPL11	NM_000975	c.396+2T>A	donor	ours	cryptic donor	23694858	67		1	3	0	1	1
RPL11	NM_000975	c.396+2T>A	donor	ours	cryptic donor	23694766	-26		0	4	0	1	1
CTNNTB1	NM_001904	c.242-3C>A	acceptor	ours	cryptic acceptor	41225102	149		1	1	0	1	1
CTNNTB1	NM_001904	c.242-3C>A	acceptor	ours	exon skipping	#N/A	#N/A	4	1	2	0	1	1
CTNNTB1	NM_001904	c.242-3C>A	acceptor	ours	cryptic acceptor	41224928	-26		0	3	0	1	1
CTNNTB1	NM_001904	c.242-3C>A	acceptor	ours	cryptic acceptor	41225081	128		0	4	0	1	1
CC2D2A	NM_001080522	c.4437+3A>G	donor	ours	exon skipping	#N/A	#N/A	35	1	1	1	0
CC2D2A	NM_001080522	c.4437+3A>G	donor	ours	exon skipping	#N/A	#N/A	35-36	0	2	0	1	1
CC2D2A	NM_001080522	c.4437+3A>G	donor	ours	exon skipping	#N/A	#N/A	34-35	0	3	1	0
CC2D2A	NM_001080522	c.4437+3A>G	donor	ours	cryptic donor	15596772	565		0	4	0	1	1
TSC1	NM_000368	c.737+3A>G	donor	ours	exon skipping	#N/A	#N/A	8	1	1	0	1	1
TSC1	NM_000368	c.737+3A>G	donor	ours	exon skipping	#N/A	#N/A	7-8	0	2	0	1	1
TSC1	NM_000368	c.737+3A>G	donor	ours	cryptic donor	132920809	554		0	3	0	1	1
TSC1	NM_000368	c.737+3A>G	donor	ours	exon skipping	#N/A	#N/A	8-9	0	4	0	1	1
DNAH11	NM_001277115	c.3255+4A>C	donor	ours	exon skipping	#N/A	#N/A	16	1	1	1	0
DNAH11	NM_001277115	c.3255+4A>C	donor	ours	exon skipping	#N/A	#N/A	15-16	0	2	1	0
DNAH11	NM_001277115	c.3255+4A>C	donor	ours	exon skipping	#N/A	#N/A	16-17	0	3	0	1	1
NADSYN1	NM_018161	c.1765-7T>A	acceptor	ours	cryptic acceptor	71497486	4		0	1	0	1	1
NADSYN1	NM_018161	c.1765-7T>A	acceptor	ours	cryptic acceptor	71497465	-18		1	2	0	1	1
NADSYN1	NM_018161	c.1765-7T>A	acceptor	ours	exon skipping	#N/A	#N/A	19	1	3	1	0
NADSYN1	NM_018161	c.1765-7T>A	acceptor	ours	exon skipping	#N/A	#N/A	19-20	0	4	1	0
MTHFR	NM_005957	c.1166+5G>C	donor	ours	exon skipping	#N/A	#N/A	7	1	1	1	0
MTHFR	NM_005957	c.1166+5G>C	donor	ours	exon skipping	#N/A	#N/A	6-7	0	2	0	1	1
MTHFR	NM_005957	c.1166+5G>C	donor	ours	exon skipping	#N/A	#N/A	7-8	0	3	0	1	1
MTHFR	NM_005957	c.1166+5G>C	donor	ours	cryptic donor	11794746	-18		0	4	1	0
METTL23	NM_001080510	c.322+2dup	donor	ours	exon skipping	#N/A	#N/A	2-3	0	1
METTL23	NM_001080510	c.322+2dup	donor	ours	exon skipping	#N/A	#N/A	3	1	2	0	1	0
METTL23	NM_001080510	c.322+2dup	donor	ours	cryptic donor	76733119	-97		0	3	0	1	0
METTL23	NM_001080510	c.322+2dup	donor	ours	cryptic donor	76733122	-94		0	4	0	1	0
NEU1	NM_000434	c.615G>A	donor	ours	exon skipping	#N/A	#N/A	3	1	1	0	1	1
NEU1	NM_000434	c.615G>A	donor	ours	cryptic donor	31861195	-8		1	2	0	1	1
NEU1	NM_000434	c.615G>A	donor	ours	exon skipping	#N/A	#N/A	2-3	0	3	1	0
NEU1	NM_000434	c.615G>A	donor	ours	cryptic donor	31861289	-102		0	4	1	0
MECOM	NM_004991	c.2577+4A>T	donor	ours	exon skipping	#N/A	#N/A	9-10	1	1	0	1	1
MECOM	NM_004991	c.2577+4A>T	donor	ours	exon skipping	#N/A	#N/A	9	1	2	0	1	1
MECOM	NM_004991	c.2577+4A>T	donor	ours	exon skipping	#N/A	#N/A	8-9	0	3	0	1	1
MECOM	NM_004991	c.2577+4A>T	donor	ours	cryptic donor	169112418	369		0	4	0	1	1
GLB1	NM_001317040	c.877+6T>C	donor	ours	exon skipping	#N/A	#N/A	7	1	1	0	1	1
GLB1	NM_001317040	c.877+6T>C	donor	ours	exon skipping	#N/A	#N/A	6-7	0	2	1	0
GLB1	NM_001317040	c.877+6T>C	donor	ours	cryptic donor	33057801	288		0	3	0	1	1
GLB1	NM_001317040	c.877+6T>C	donor	ours	exon skipping	#N/A	#N/A	7-8	0	4	1	0
COL4A3	NM_000091	c.765G>A	donor	ours	exon skipping	#N/A	#N/A	13	1	1	1	0
COL4A3	NM_000091	c.765G>A	donor	ours	exon skipping	#N/A	#N/A	12-13	0	2	1	0
COL4A3	NM_000091	c.765G>A	donor	ours	cryptic donor	227253859	221		0	3	0	1	1
COL4A3	NM_000091	c.765G>A	donor	ours	cryptic donor	227253609	-30		0	4	1	0
FBN1	NM_000138	c.6036A>G	donor	ours	cryptic donor	48444618	-78		1	1	1	0
FBN1	NM_000138	c.6036A>G	donor	ours	exon skipping	#N/A	#N/A	48-49	0	2	1	0
FBN1	NM_000138	c.6036A>G	donor	ours	cryptic donor	48444546	-6		0	3	1	0
FBN1	NM_000138	c.6036A>G	donor	ours	cryptic donor	48444414	127		1	4	0	1	1
TRRAP	NM_001375524	c.8498+1G>A	donor	ours	exon skipping	#N/A	#N/A	57-58	0	1	1	0
TRRAP	NM_001375524	c.8498+1G>A	donor	ours	cryptic donor	98978573	250		0	2	0	1	1
TRRAP	NM_001375524	c.8498+1G>A	donor	ours	exon skipping	#N/A	#N/A	57	1	3	0	1	1
TRRAP	NM_001375524	c.8498+1G>A	donor	ours	cryptic donor	98978361	38		1	4	0	1	1
EPHB4	NM_004444	c.410A>T	donor	ours	cryptic donor	100823607	37		1	1	1	0
EPHB4	NM_004444	c.410A>T	donor	ours	exon skipping	#N/A	#N/A	3	0	2	1	0
EPHB4	NM_004444	c.410A>T	donor	ours	exon skipping	#N/A	#N/A	3-4	0	3	0	1	1
EPHB4	NM_004444	c.410A>T	donor	ours	exon skipping	#N/A	#N/A	2-3	0	4	0	1	1

## Sheet: ES_RNA
Gene	Transcript	HGVS cDNA	Event 1	Event 2	Event 3	Event 4	Event 5	At least 1 in-frame event	At least 1 frameshift event	PTC NMD compliant	PTC NMD non-compliant
ABCA12	NM_173076.2	c.6234-1G>C	r.6234_6390del					0	1	1	0
ABCB4	NM_000443.3	c.344+2_344+3insTT	r.287_344del					0	1	1	0
ARL2BP	NM_012106.3	c.101-1G>C	r.101_207del	r.100_101ins[101-122_101-1]	r.100_101ins[101-110_101-1]	r.101_108del	r.101_114del	0	1	1	0
ARL2BP	NM_012106.3	c.207+1G>A	r.101_207del					0	1	1	0
ARL2BP	NM_012106.3	c.207+1G>T	r.101_207del					0	1	1	0
ASNS	NM_001673.4	c.1476+1G>A	r.1321_1476del	r.1429_1476del	r.1476_1477ins[1476+1_1477-1]			1	1	1	1
ATP1A3	NM_152296.4	c.2689-1G>T	r.2689_2700del	r.2688_2689ins[2688+1_2689-1]				1	1	1	0
ATP2B1	NM_001682.2	c.3060+2T>G	r.2849_3060del	r.2635_3060del	r.2848_2849ins[2848+1_2849-1]	r.3060_3061ins[3060+1_3061-1]		1	1	1	0
B9D1	NM_015681.3	c.341+2T>C	r.245_341del					0	1	1	0
BRCA2	NM_000059.4	c.426-2A>T	r.426_475del					0	1	1	0
BRCA2	NM_000059.4	c.475+1G>T	r.426_475del					0	1	1	0
BRCA2	NM_000059.4	c.476-2A>G	r.476_ 516del	r.426_516del				0	1	1	0
BRCA2	NM_000059.4	c.516+1G>T	r.476_ 516del	r.426_516del				0	1	1	0
BRCA2	NM_000059.4	c.516+2T>C	r.476_ 516del	r.426_516del				0	1	1	0
BRCA2	NM_000059.4	c.517-2A>G	r.517_631del					0	1	1	0
BRCA2	NM_000059.4	c.631+1G>A	r.517_631del					0	1	1	0
BRCA2	NM_000059.4	c.67+1G>T	r.-39_67del					0	1	1	0
BRCA2	NM_000059.4	c.67+2T>C	r.-39_67del					0	1	1	0
BRCA2	NM_000059.4	c.682-1G>C	r.682_793del					0	1	1	0
BRCA2	NM_000059.4	c.793+1G>T	r.682_793del					0	1	1	0
BRCA2	NM_000059.4	c.316+2T>C	r.68_316del					1	0
BRCA2	NM_000059.4	c.681+1G>A	r.632_1909del					1	0
CC2D2A	NM_001080522.2	c.438+1G>T	r.337_438del					1	0
CD96	NM_198196.2	c.591+1_591+19del	r.544_591del					1	0
CDH23	NM_022124.5	c.1291-1G>A	r.1291_1335del	r.1291_1382del	r.1290_1291ins[1290+1_1291-1]			1	1	1	0
CHD8	NM_001170629.1	c.3308-1G>C	r.3307_3308ins[3308-66_3308-1]	r.3308_3379del				1	1	1	0
CIC	NM_015125.4	c.452+1G>T	r.359_452del					0	1	1	0
COL4A1	NM_001845.4	c.324+1G>A	r.283_327del					1	0
COL4A1	NM_001845.4	c.3742+1G>A	r.3557_3742del					1	0
COL4A3	NM_000091.4	c.2881+1G>A	r.2747_2881del					1	0
COL6A3	NM_004369.3	c.6355-1G>A	r.6355_6408del					1	0
DMD	NM_004006.2	c.4674+1G>A	r.4519_4674del	r.4633_4674del	r.4674_4675ins[4674+1_4675-1]			1	1	1	0
EMC1	NM_015047.2	c.287-1G>A	r.287_380del	r.287_310del	r.286_287ins[287-91_287-1]	r.286_287ins[286+1_287-1]		1	1	1	0
FBN1	NM_000138.4	c.442+1G>A	r.347_442del					1	0
FBN1	NM_000138.4	c.7570+2T>G	r.7454_7570del					1	0
FBN1	NM_000138.4	c.989-1G>A	r.989_1147del					1	0
GYS1	NM_002103.4	c.1646-1_1647del	r.1645_1646ins[1645+1_1646-1]	r.1646_1718del				0	1	1	0
HSD17B4	NM_000414.3	c.1333+1G>C	r.1262_1333del					1	0
HYDIN	NM_001270974.2	c.3786-1G>T	r.3786_3864del					0	1	1	0
MANBA	NM_005908.3	c.549+1G>A	r.379_549del					1	0
NEB	NM_001271208.1	c.2415+1G>A	r.2311_2415del	r.2336_2415del	r.2415_2416ins[2415+1_2415+117]	r.2415_2416ins[2415+1_2416-274]		1	1	1	0
NEB	NM_001271208.1	c.2943+1G>A	r.2836_2943del					1	0
NEB	NM_001271208.1	c.3880-2A>G	r.3880_3987del					1	0
NF1	NM_001042492.2	c.1527+2dup	r.1393_1527del	r.1527_1528ins[1527+1_1528-1]				1	1	1	0
NIPBL	NM_133433.4	c.64+1G>A	r.-79_64del					0	1	1	0
PKD1	NM_001009944.2	c.12444+1G>A	r.12444_12445ins[12444+1_12444+4]					0	1	0	1
POMGNT1	NM_017739.3	c.1895+1G>T	r.1870_1895	r.1895_1896ins[1985+1_1896-1]				0	1	0	1
RPL11	NM_000975.3	c.396+2T>A	r.396_397ins[396+1_396+66]					0	1	1	0
RPL13	NM_000977.4	c.477+1G>A	r.477_478ins[477+1_478-1]	r.477_478ins[477+1_477+54]				1	1	0	1
RYR1	NM_000540.2	c.270+2T>C	r.166_270del					1	0
SLC5A6	NM_021095.2	c.393+2T>C	r.13_393del	r.393_394ins[393+1_394-1]				1	1	1	0
TNNT3	NM_006757.3	c.681+1G>A	r.591_681del	r.681_682ins[681+1_682-1]				0	1	1	1
TRRAP	NM_001375524.1	c.8498+1G>A	r.8498_8499ins[8498+1_8498+37	r.8498_8499ins[8498+1_8499-1]	r.8386_8498del			0	1	1	0
TTN	NM_001267550.1	c.106531+2T>A	r.106375_106531del					0	1	1	0
TTN	NM_001267550.1	c.44816-1G>A	r.44816_44913del					0	1	1	0

## Sheet: ES_Top4
Gene	Transcript	HGVS cDNA	variant_type	variant_category	splicing_event_class	cryptic_pos	cryptic_distance	skipped_exons_id	in_rna_studies	missplicing_event_rank_simple	in-frame	framshift	PTC is NMD compliant
COL6A3	NM_004369	c.6355-1G>A	acceptor	ours	exon skipping	#N/A	#N/A	20	1	1	1	0
COL6A3	NM_004369	c.6355-1G>A	acceptor	ours	cryptic acceptor	237359085	4		0	2	0	1	1
COL6A3	NM_004369	c.6355-1G>A	acceptor	ours	exon skipping	#N/A	#N/A	20-21	0	3	1	0
COL6A3	NM_004369	c.6355-1G>A	acceptor	ours	exon skipping	#N/A	#N/A	19-20	0	4	1	0
ASNS	NM_001673	c.1476+1G>A	donor	ours	exon skipping	#N/A	#N/A	12	1	1	1	0
ASNS	NM_001673	c.1476+1G>A	donor	ours	cryptic donor	97853107	-48		1	2	1	0
ASNS	NM_001673	c.1476+1G>A	donor	ours	cryptic donor	97853071	-12		0	3	1	0
ASNS	NM_001673	c.1476+1G>A	donor	ours	exon skipping	#N/A	#N/A	11-12	0	4	0	1	0
DMD	NM_004006	c.4674+1G>A	donor	ours	exon skipping	#N/A	#N/A	33	1	1	1	0
DMD	NM_004006	c.4674+1G>A	donor	ours	cryptic donor	32386351	-42		1	2	1	0
DMD	NM_004006	c.4674+1G>A	donor	ours	exon skipping	#N/A	#N/A	33-34	0	3	1	0
DMD	NM_004006	c.4674+1G>A	donor	ours	cryptic donor	32386396	-87		0	4	1	0
TNNT3	NM_006757	c.681+1G>A	donor	ours	cryptic donor	1934924	5		0	1	0	1	0
TNNT3	NM_006757	c.681+1G>A	donor	ours	exon skipping	#N/A	#N/A	14	1	2	0	1	0
TNNT3	NM_006757	c.681+1G>A	donor	ours	exon skipping	#N/A	#N/A	13-14	0	3	1	0
TNNT3	NM_006757	c.681+1G>A	donor	ours	exon skipping	#N/A	#N/A	14-15	0	4	0	1	0
ABCB4	NM_000443	c.344+2_344+3insTT	donor	ours	exon skipping	#N/A	#N/A	5	1	1	0	1	1
ABCB4	NM_000443	c.344+2_344+3insTT	donor	ours	exon skipping	#N/A	#N/A	5-Jun	0	2	0	1	1
ABCB4	NM_000443	c.344+2_344+3insTT	donor	ours	exon skipping	#N/A	#N/A	4-5	0	3	0	1	1
NEB	NM_001271208	c.2415+1G>A	donor	ours	exon skipping	#N/A	#N/A	25	1	1	1	0
NEB	NM_001271208	c.2415+1G>A	donor	ours	cryptic donor	151688006	286		1	2	0	1	1
NEB	NM_001271208	c.2415+1G>A	donor	ours	cryptic donor	151688296	-5		0	3	0	1	1
NEB	NM_001271208	c.2415+1G>A	donor	ours	cryptic donor	151688371	-80		1	4	0	1	1
NEB	NM_001271208	c.2943+1G>A	donor	ours	exon skipping	#N/A	#N/A	29	1	1	1	0
NEB	NM_001271208	c.2943+1G>A	donor	ours	exon skipping	#N/A	#N/A	28-29	0	2	1	0
NEB	NM_001271208	c.2943+1G>A	donor	ours	exon skipping	#N/A	#N/A	29-30	0	3	1	0
NEB	NM_001271208	c.2943+1G>A	donor	ours	cryptic donor	151682648	14		0	4	0	1	1
NEB	NM_001271208	c.3880-2A>G	acceptor	ours	exon skipping	#N/A	#N/A	36	1	1	1	0
NEB	NM_001271208	c.3880-2A>G	acceptor	ours	exon skipping	#N/A	#N/A	35-36	0	2	1	0
NEB	NM_001271208	c.3880-2A>G	acceptor	ours	cryptic acceptor	151674551	34		0	3	0	1	1
NEB	NM_001271208	c.3880-2A>G	acceptor	ours	exon skipping	#N/A	#N/A	36-37	0	4	1	0
RYR1	NM_000540	c.270+2T>C	donor	ours	cryptic donor	38442624	171		0	1	0	1	1
RYR1	NM_000540	c.270+2T>C	donor	ours	exon skipping	#N/A	#N/A	2-3	0	2	1	0
RYR1	NM_000540	c.270+2T>C	donor	ours	cryptic donor	38442911	458		0	3	0	1	1
RYR1	NM_000540	c.270+2T>C	donor	ours	cryptic donor	38442448	-6		0	4	1	0
TTN	NM_001267550	c.106531+2T>A	donor	ours	exon skipping	#N/A	#N/A	359	1	1	0	1	1
TTN	NM_001267550	c.106531+2T>A	donor	ours	cryptic donor	178530100	-141		0	2	1	0
TTN	NM_001267550	c.106531+2T>A	donor	ours	exon skipping	#N/A	#N/A	359-360	0	3	1	0
TTN	NM_001267550	c.106531+2T>A	donor	ours	cryptic donor	178530011	-52		0	4	0	1	1
TTN	NM_001267550	c.44816-1G>A	acceptor	ours	exon skipping	#N/A	#N/A	243	1	1	0	1	1
TTN	NM_001267550	c.44816-1G>A	acceptor	ours	cryptic acceptor	178622805	-38		0	2	0	1	1
TTN	NM_001267550	c.44816-1G>A	acceptor	ours	cryptic acceptor	178622818	-51		0	3	0	1	1
TTN	NM_001267550	c.44816-1G>A	acceptor	ours	exon skipping	#N/A	#N/A	242-243	0	4	1	0
POMGNT1	NM_017739	c.1895+1G>T	donor	ours	cryptic donor	46189483	-26		1	1	0	1	0
POMGNT1	NM_017739	c.1895+1G>T	donor	ours	exon skipping	#N/A	#N/A	21	0	2	0	1	0
POMGNT1	NM_017739	c.1895+1G>T	donor	ours	cryptic donor	46189453	5		0	3	0	1	0
POMGNT1	NM_017739	c.1895+1G>T	donor	ours	cryptic donor	46189511	-54		0	4	1	0
HSD17B4	NM_000414	c.1333+1G>C	donor	ours	exon skipping	#N/A	#N/A	15	1	1	1	0
HSD17B4	NM_000414	c.1333+1G>C	donor	ours	exon skipping	#N/A	#N/A	15-16	0	2	0	1	1
HSD17B4	NM_000414	c.1333+1G>C	donor	ours	exon skipping	#N/A	#N/A	14-15	0	3	0	1	1
HSD17B4	NM_000414	c.1333+1G>C	donor	ours	cryptic donor	119506869	-21		0	4	1	0
GYS1	NM_002103	c.1646-1_1647del	acceptor	ours	cryptic acceptor	48970637	73		1	1	0	1	1
GYS1	NM_002103	c.1646-1_1647del	acceptor	ours	exon skipping	#N/A	#N/A	13-14	0	2	0	1	1
GYS1	NM_002103	c.1646-1_1647del	acceptor	ours	exon skipping	#N/A	#N/A	14	0	3	0	1	1
GYS1	NM_002103	c.1646-1_1647del	acceptor	ours	cryptic acceptor	48970679	31		0	4	0	1	1
ABCA12	NM_173076	c.6234-1G>C	acceptor	ours	exon skipping	#N/A	#N/A	43	1	1	0	1	1
ABCA12	NM_173076	c.6234-1G>C	acceptor	ours	cryptic acceptor	214955657	-296		0	2	0	1
ABCA12	NM_173076	c.6234-1G>C	acceptor	ours	exon skipping	#N/A	#N/A	42-43	0	3	1	0
ABCA12	NM_173076	c.6234-1G>C	acceptor	ours	cryptic acceptor	214955309	53		0	4	0	1	1
CC2D2A	NM_001080522	c.438+1G>T	donor	ours	exon skipping	#N/A	#N/A	7	1	1	1	0
CC2D2A	NM_001080522	c.438+1G>T	donor	ours	exon skipping	#N/A	#N/A	6-7	0	2	0	1	1
CC2D2A	NM_001080522	c.438+1G>T	donor	ours	exon skipping	#N/A	#N/A	7-8	0	3	1	0
CC2D2A	NM_001080522	c.438+1G>T	donor	ours	cryptic donor	15503020	97		0	4	0	1	1
APT1A3	NM_152296	c.2689-1G>T	acceptor	ours	exon skipping	#N/A	#N/A	20	0	1	0	1	1
APT1A3	NM_152296	c.2689-1G>T	acceptor	ours	cryptic acceptor	41968904	12		1	2	1	0
APT1A3	NM_152296	c.2689-1G>T	acceptor	ours	cryptic acceptor	41969050	-135		0	3	0	1	1
APT1A3	NM_152296	c.2689-1G>T	acceptor	ours	cryptic acceptor	41969057	-142		0	4	0	1	1
CHD8	NM_001170629	c.3308-1G>C	acceptor	ours	cryptic acceptor	21403593	71		1	1	0	1	1
CHD8	NM_001170629	c.3308-1G>C	acceptor	ours	cryptic acceptor	21404096	-433		0	2	0	1	1
CHD8	NM_001170629	c.3308-1G>C	acceptor	ours	exon skipping	#N/A	#N/A	17	0	3	0	1	1
CHD8	NM_001170629	c.3308-1G>C	acceptor	ours	cryptic acceptor	21403655	9		0	4	1	0
ATP2B1	NM_001682	c.3060+2T>G	donor	ours	exon skipping	#N/A	#N/A	17-18	1	1	1	0
ATP2B1	NM_001682	c.3060+2T>G	donor	ours	exon skipping	#N/A	#N/A	18-19	0	2	0	1	1
ATP2B1	NM_001682	c.3060+2T>G	donor	ours	exon skipping	#N/A	#N/A	18	1	3	0	1	1
ATP2B1	NM_001682	c.3060+2T>G	donor	ours	cryptic donor	89603048	-6		0	4	1	0
COL4A1	NM_001845	c.3742+1G>A	donor	ours	exon skipping	#N/A	#N/A	42-43	0	1	0	1	1
COL4A1	NM_001845	c.3742+1G>A	donor	ours	exon skipping	#N/A	#N/A	42	1	2	1	0
COL4A1	NM_001845	c.3742+1G>A	donor	ours	cryptic donor	110170156	391		0	3	0	1	1
COL4A1	NM_001845	c.3742+1G>A	donor	ours	cryptic donor	110170251	296		0	4	0	1	1
CHD23	NM_022124	c.1291-1G>A	acceptor	ours	cryptic acceptor	71646503	45		1	1	1	0
CHD23	NM_022124	c.1291-1G>A	acceptor	ours	cryptic acceptor	71646550	92		1	2	0	1	1
CHD23	NM_022124	c.1291-1G>A	acceptor	ours	cryptic acceptor	71646204	-255		0	3	0	1	1
CHD23	NM_022124	c.1291-1G>A	acceptor	ours	cryptic acceptor	71646509	51		0	4	1	0
CD96	NM_198196	c.591+1_591+19del	donor	ours	exon skipping	#N/A	#N/A	4	1	1	1	0
CD96	NM_198196	c.591+1_591+19del	donor	ours	exon skipping	#N/A	#N/A	4-5	0	2	0	1	1
CD96	NM_198196	c.591+1_591+19del	donor	ours	exon skipping	#N/A	#N/A	3-4	0	3	0	1	1
CD96	NM_198196	c.591+1_591+19del	donor	ours	cryptic donor	111577542	-8		0	4	0	1	1
EMC1	NM_015047	c.287-1G>A	acceptor	ours	exon skipping	#N/A	#N/A	3-4	0	1	0	1	1
EMC1	NM_015047	c.287-1G>A	acceptor	ours	cryptic acceptor	19243875	-168		0	2	0	1	1
EMC1	NM_015047	c.287-1G>A	acceptor	ours	cryptic acceptor	19243865	-158		0	3	0	1	1
EMC1	NM_015047	c.287-1G>A	acceptor	ours	cryptic acceptor	19243684	24		1	4	1	0
COL4A3	NM_000091	c.2881+1G>A	donor	ours	exon skipping	#N/A	#N/A	34	1	1	1	0
COL4A3	NM_000091	c.2881+1G>A	donor	ours	cryptic donor	227284337	-9		0	2	1	0
COL4A3	NM_000091	c.2881+1G>A	donor	ours	exon skipping	#N/A	#N/A	33-34	0	3	1	0
CIC	NM_015125	c.452+1G>T	donor	ours	cryptic donor	42287147	-94		1	1	0	1	1
CIC	NM_015125	c.452+1G>T	donor	ours	exon skipping	#N/A	#N/A	3	0	2	0	1	1
CIC	NM_015125	c.452+1G>T	donor	ours	exon skipping	#N/A	#N/A	2-3	0	3	0	1	1
CIC	NM_015125	c.452+1G>T	donor	ours	cryptic donor	42287245	5		0	4	0	1	1
MANBA	NM_005908	c.549+1G>A	donor	ours	exon skipping	#N/A	#N/A	4	1	1	1	0
MANBA	NM_005908	c.549+1G>A	donor	ours	exon skipping	#N/A	#N/A	4-5	0	2	0	1	1
MANBA	NM_005908	c.549+1G>A	donor	ours	exon skipping	#N/A	#N/A	3-4	0	3	0	1	1
MANBA	NM_005908	c.549+1G>A	donor	ours	cryptic donor	102722851	20		0	4	0	1	1
SLC5A6	NM_021095	c.393+2T>C	donor	ours	cryptic donor	27207638	-381		1	1	1	0
SLC5A6	NM_021095	c.393+2T>C	donor	ours	exon skipping	#N/A	#N/A	3	0	2
SLC5A6	NM_021095	c.393+2T>C	donor	ours	cryptic donor	27207658	-401		0	3
SLC5A6	NM_021095	c.393+2T>C	donor	ours	cryptic donor	27207644	-387		0	4	1	0
NF1	NM_001042492	c.1527+2dup	donor	ours	exon skipping	#N/A	#N/A	13	1	1	1	0
NF1	NM_001042492	c.1527+2dup	donor	ours	cryptic donor	31214584	-2		0	2	0	1	1
NF1	NM_001042492	c.1527+2dup	donor	ours	exon skipping	#N/A	#N/A	13-14	0	3	1	0
NF1	NM_001042492	c.1527+2dup	donor	ours	exon skipping	#N/A	#N/A	12-13	0	4	1	0
RPL11	NM_000975	c.396+2T>A	donor	ours	exon skipping	#N/A	#N/A	4	0	1	1	0
RPL11	NM_000975	c.396+2T>A	donor	ours	cryptic donor	23694789	-3		0	2	1	0
RPL11	NM_000975	c.396+2T>A	donor	ours	cryptic donor	23694858	67		1	3	0	1	1
RPL11	NM_000975	c.396+2T>A	donor	ours	cryptic donor	23694766	-26		0	4	0	1	1
TRRAP	NM_001375524	c.8498+1G>A	donor	ours	exon skipping	#N/A	#N/A	57-58	0	1	1	0
TRRAP	NM_001375524	c.8498+1G>A	donor	ours	cryptic donor	98978573	250		0	2	0	1	1
TRRAP	NM_001375524	c.8498+1G>A	donor	ours	exon skipping	#N/A	#N/A	57	1	3	0	1	1
TRRAP	NM_001375524	c.8498+1G>A	donor	ours	cryptic donor	98978361	38		1	4	0	1	1
B9D1	NM_015681	c.341+2T>C	donor	published	exon skipping	#N/A	#N/A	4	1	1	0	1	0
B9D1	NM_015681	c.341+2T>C	donor	published	exon skipping	#N/A	#N/A	3-4	0	2	0	1	1
B9D1	NM_015681	c.341+2T>C	donor	published	cryptic donor	19347586	198		0	3	0	1	1
B9D1	NM_015681	c.341+2T>C	donor	published	exon skipping	#N/A	#N/A	4-5	0	4	0	1	0
ARL2BP	NM_012106	c.207+1G>A	donor	published	exon skipping	#N/A	#N/A	3	1	1	0	1	1
ARL2BP	NM_012106	c.207+1G>A	donor	published	exon skipping	#N/A	#N/A	2-3	0	2	0	1	1
ARL2BP	NM_012106	c.207+1G>A	donor	published	exon skipping	#N/A	#N/A	3-4	0	3	0	1	0
ARL2BP	NM_012106	c.207+1G>A	donor	published	cryptic donor	57248577	-67		0	4	0	1	1
ARL2BP	NM_012106	c.207+1G>T	donor	published	exon skipping	#N/A	#N/A	3	1	1	0	1	1
ARL2BP	NM_012106	c.207+1G>T	donor	published	exon skipping	#N/A	#N/A	2-3	0	2	0	1	1
ARL2BP	NM_012106	c.207+1G>T	donor	published	exon skipping	#N/A	#N/A	3-4	0	3	0	1	0
ARL2BP	NM_012106	c.207+1G>T	donor	published	cryptic donor	57248577	-67		0	4	0	1	1
ARL2BP	NM_012106	c.101-1G>C	acceptor	published	cryptic acceptor	57248414	-123		1	1	0	1	1
ARL2BP	NM_012106	c.101-1G>C	acceptor	published	cryptic acceptor	57248510	-27		0	2	0	1	1
ARL2BP	NM_012106	c.101-1G>C	acceptor	published	cryptic acceptor	57248426	-111		1	3	0	1	1
ARL2BP	NM_012106	c.101-1G>C	acceptor	published	exon skipping	#N/A	#N/A	3	1	4	0	1	1
HYDIN	NM_001270974	c.3786-1G>T	acceptor	published	exon skipping	#N/A	#N/A	24-25	0	1	0	1	1
HYDIN	NM_001270974	c.3786-1G>T	acceptor	published	exon skipping	#N/A	#N/A	25	1	2	0	1	1
HYDIN	NM_001270974	c.3786-1G>T	acceptor	published	cryptic acceptor	70991836	-440		0	3	0	1	1
HYDIN	NM_001270974	c.3786-1G>T	acceptor	published	cryptic acceptor	70991740	-344		0	4	0	1	1
PKD1	NM_001009944	c.12444+1G>A	donor	published	cryptic donor	2090293	-9		0	1	1	0
PKD1	NM_001009944	c.12444+1G>A	donor	published	cryptic donor	2090280	5		1	2	0	1	0
PKD1	NM_001009944	c.12444+1G>A	donor	published	exon skipping	#N/A	#N/A	44-45	0	3	1	0
PKD1	NM_001009944	c.12444+1G>A	donor	published	cryptic donor	2090341	-57		0	4	1	0
BRCA2	NM_000059	c.681+1G>A	donor	published	cryptic donor	32329497	5		0	1	0	1	1
BRCA2	NM_000059	c.681+1G>A	donor	published	exon skipping	#N/A	#N/A	8	1	2	0	1	1
BRCA2	NM_000059	c.681+1G>A	donor	published	exon skipping	#N/A	#N/A	8-9	0	3	1	0
BRCA2	NM_000059	c.681+1G>A	donor	published	exon skipping	#N/A	#N/A	7-8	0	4	1	0
COL4A1	NM_001845	c.324+1G>A	donor	published	exon skipping	#N/A	#N/A	5	1	1	1	0
COL4A1	NM_001845	c.324+1G>A	donor	published	exon skipping	#N/A	#N/A	4-5	0	2	1	0
COL4A1	NM_001845	c.324+1G>A	donor	published	exon skipping	#N/A	#N/A	5-6	0	3	1	0
COL4A1	NM_001845	c.324+1G>A	donor	published	cryptic donor	110212558	16		0	4	1	0
FBN1	NM_000138	c.442+1G>A	donor	published	exon skipping	#N/A	#N/A	5	1	1	1	0
FBN1	NM_000138	c.442+1G>A	donor	published	exon skipping	#N/A	#N/A	5-6	0	2	1	0
FBN1	NM_000138	c.442+1G>A	donor	published	exon skipping	#N/A	#N/A	4-5	0	3	1	0
FBN1	NM_000138	c.442+1G>A	donor	published	cryptic donor	48600147	-9		0	4	1	0
FBN1	NM_000138	c.989-1G>A	acceptor	published	exon skipping	#N/A	#N/A	10	1	1	1	0
FBN1	NM_000138	c.989-1G>A	acceptor	published	cryptic acceptor	48520854	-37		0	2	1	0
FBN1	NM_000138	c.989-1G>A	acceptor	published	cryptic acceptor	48520806	12		0	3	1	0
FBN1	NM_000138	c.989-1G>A	acceptor	published	exon skipping	#N/A	#N/A	10-11	0	4	1	0
FBN1	NM_000138	c.7570+2T>G	donor	published	cryptic donor	48421947	5		0	1	0	1	1
FBN1	NM_000138	c.7570+2T>G	donor	published	exon skipping	#N/A	#N/A	61-62	0	2	1	0
FBN1	NM_000138	c.7570+2T>G	donor	published	exon skipping	#N/A	#N/A	61	1	3	1	0
FBN1	NM_000138	c.7570+2T>G	donor	published	cryptic donor	48421962	-11		0	4	0	1	1
NIPBL	NM_133433	c.64+1G>A	donor	published	exon skipping	#N/A	#N/A	2	1	1
NIPBL	NM_133433	c.64+1G>A	donor	published	exon skipping	#N/A	#N/A	2-3	0	2
NIPBL	NM_133433	c.64+1G>A	donor	published	cryptic donor	36953770	10		0	3	1	0
NIPBL	NM_133433	c.64+1G>A	donor	published	cryptic donor	36953765	5		0	4	0	1	1
RPL13	NM_000977	c.477+1G>A	donor	published	cryptic donor	89562446	55		1	1	1	0
RPL13	NM_000977	c.477+1G>A	donor	published	exon skipping	#N/A	#N/A	5	0	2	1	0
RPL13	NM_000977	c.477+1G>A	donor	published	cryptic donor	89562383	-9		0	3	1	0
RPL13	NM_000977	c.477+1G>A	donor	published	cryptic donor	89562396	5		0	4	0	1	0
BRCA2	NM_000059	c.67+1G>T	donor	minigene	exon skipping	#N/A	#N/A	2	1	1
BRCA2	NM_000059	c.67+1G>T	donor	minigene	exon skipping	#N/A	#N/A	2-3	0	2
BRCA2	NM_000059	c.67+1G>T	donor	minigene	cryptic donor	32316524	-4		0	3	0	1	1
BRCA2	NM_000059	c.67+1G>T	donor	minigene	cryptic donor	32316455	-73		0	4
BRCA2	NM_000059	c.67+2T>C	donor	minigene	exon skipping	#N/A	#N/A	2	1	1
BRCA2	NM_000059	c.67+2T>C	donor	minigene	exon skipping	#N/A	#N/A	2-3	0	2
BRCA2	NM_000059	c.67+2T>C	donor	minigene	cryptic donor	32316524	-4		0	3	0	1	1
BRCA2	NM_000059	c.67+2T>C	donor	minigene	cryptic donor	32316455	-73		0	4
BRCA2	NM_000059	c.316+2T>C	donor	minigene	exon skipping	#N/A	#N/A	3	1	1	1	0
BRCA2	NM_000059	c.316+2T>C	donor	minigene	exon skipping	#N/A	#N/A	3-4	0	2	0	1	1
BRCA2	NM_000059	c.316+2T>C	donor	minigene	exon skipping	#N/A	#N/A	2-3	0	3
BRCA2	NM_000059	c.316+2T>C	donor	minigene	cryptic donor	32319727	402		0	4	0	1	1
BRCA2	NM_000059	c.426-2A>T	acceptor	minigene	exon skipping	#N/A	#N/A	5	1	1	0	1	1
BRCA2	NM_000059	c.426-2A>T	acceptor	minigene	exon skipping	#N/A	#N/A	5-6	0	2	0	1	1
BRCA2	NM_000059	c.426-2A>T	acceptor	minigene	cryptic acceptor	32325565	-536		0	3	0	1	1
BRCA2	NM_000059	c.426-2A>T	acceptor	minigene	exon skipping	#N/A	#N/A	4-5	0	4	1	0
BRCA2	NM_000059	c.475+1G>T	donor	minigene	exon skipping	#N/A	#N/A	5	1	1	0	1	1
BRCA2	NM_000059	c.475+1G>T	donor	minigene	exon skipping	#N/A	#N/A	5-6	0	2	0	1	1
BRCA2	NM_000059	c.475+1G>T	donor	minigene	exon skipping	#N/A	#N/A	4-5	0	3	1	0
BRCA2	NM_000059	c.475+1G>T	donor	minigene	cryptic donor	32326146	-5		0	4	0	1	1
BRCA2	NM_000059	c.476-2A>G	acceptor	minigene	exon skipping	#N/A	#N/A	5-6	1	1	0	1	1
BRCA2	NM_000059	c.476-2A>G	acceptor	minigene	exon skipping	#N/A	#N/A	6-7	0	2	1	0
BRCA2	NM_000059	c.476-2A>G	acceptor	minigene	exon skipping	#N/A	#N/A	6	1	3	0	1	1
BRCA2	NM_000059	c.476-2A>G	acceptor	minigene	cryptic acceptor	32326190	-52		0	4	1	0
BRCA2	NM_000059	c.516+1G>T	donor	minigene	exon skipping	#N/A	#N/A	5-6	1	1	0	1	1
BRCA2	NM_000059	c.516+1G>T	donor	minigene	exon skipping	#N/A	#N/A	6-7	0	2	1	0
BRCA2	NM_000059	c.516+1G>T	donor	minigene	exon skipping	#N/A	#N/A	6	1	3	0	1	1
BRCA2	NM_000059	c.516+2T>C	donor	minigene	exon skipping	#N/A	#N/A	5-6	1	1	0	1	1
BRCA2	NM_000059	c.516+2T>C	donor	minigene	exon skipping	#N/A	#N/A	6-7	0	2	1	0
BRCA2	NM_000059	c.516+2T>C	donor	minigene	exon skipping	#N/A	#N/A	6	1	3	0	1	1
BRCA2	NM_000059	c.517-2A>G	acceptor	minigene	exon skipping	#N/A	#N/A	7	1	1	0	1	1
BRCA2	NM_000059	c.517-2A>G	acceptor	minigene	exon skipping	#N/A	#N/A	6-7	0	2	1	0
BRCA2	NM_000059	c.517-2A>G	acceptor	minigene	cryptic acceptor	32326507	9		0	3	1	0
BRCA2	NM_000059	c.517-2A>G	acceptor	minigene	cryptic acceptor	32326535	37		0	4	0	1	1
BRCA2	NM_000059	c.631+1G>A	donor	minigene	exon skipping	#N/A	#N/A	7	1	1	0	1	1
BRCA2	NM_000059	c.631+1G>A	donor	minigene	exon skipping	#N/A	#N/A	6-7	0	2	1	0
BRCA2	NM_000059	c.631+1G>A	donor	minigene	cryptic donor	32326544	-70		0	3	0	1	1
BRCA2	NM_000059	c.631+1G>A	donor	minigene	exon skipping	#N/A	#N/A	7-8	0	4	1	0
BRCA2	NM_000059	c.682-1G>C	acceptor	minigene	exon skipping	#N/A	#N/A	9-10	0	1	0	1	1
BRCA2	NM_000059	c.682-1G>C	acceptor	minigene	cryptic acceptor	32330991	73		0	2	0	1	1
BRCA2	NM_000059	c.682-1G>C	acceptor	minigene	cryptic acceptor	32330995	77		0	3	0	1	1
BRCA2	NM_000059	c.682-1G>C	acceptor	minigene	cryptic acceptor	32330929	11		0	4	0	1	1
BRCA2	NM_000059	c.793+1G>T	donor	minigene	exon skipping	#N/A	#N/A	9-10	0	1	0	1	1
BRCA2	NM_000059	c.793+1G>T	donor	minigene	exon skipping	#N/A	#N/A	9	1	2	0	1	1
BRCA2	NM_000059	c.793+1G>T	donor	minigene	exon skipping	#N/A	#N/A	8-9	0	3	1	0
BRCA2	NM_000059	c.793+1G>T	donor	minigene	cryptic donor	32331467	437		0	4	0	1	1
