# Supplementary material for: SpliceVault predicts the precise nature of variant-associated mis-splicing
Source: Nat Genet. 2023 Feb 6;55(2):324–32. doi: 10.1038/s41588-022-01293-8 (PMC9925382; doi:10.1038/s41588-022-01293-8)
Supplement: Source Data Extended Data Fig. 9 — Statistical source data. [file 41588_2022_1293_MOESM17_ESM.xlsx]

## Sheet: source_data-exfig8
intron	window1_no_ptcs	window2_no_ptcs	window3_no_ptcs	frame
chrY_12702056_12708633_+(+)	133	131	105	FALSE
chrY_12708694_12709387_+(+)	15	11	7	FALSE
chrY_12709544_12720588_+(+)	227	217	209	FALSE
chrY_12720738_12722107_+(+)	32	40	32	FALSE
chrY_12722188_12725112_+(+)	66	59	53	TRUE
chrY_12725226_12726574_+(+)	32	35	27	FALSE
chrY_12726794_12735611_+(+)	155	151	145	FALSE
chrY_12735728_12735997_+(+)	4	5	5	TRUE
chrY_12736250_12736410_+(+)	2	7	4	FALSE
chrY_12736550_12738156_+(+)	47	42	38	FALSE
chrY_12738310_12739524_+(+)	17	31	25	TRUE
chrY_12739630_12757191_+(+)	308	335	340	TRUE
chrY_12757399_12758505_+(+)	22	21	21	TRUE
chrY_12758643_12760483_+(+)	43	40	44	FALSE
chrY_12760618_12771067_+(+)	219	191	190	FALSE
chrY_12771156_12773582_+(+)	50	58	50	TRUE
chrY_12773926_12775470_+(+)	41	32	30	TRUE
chrY_12775567_12776648_+(+)	13	24	22	FALSE
chrY_12776861_12778018_+(+)	27	36	33	TRUE
chrY_12778260_12778605_+(+)	10	9	12	FALSE
chrY_12778756_12779525_+(+)	15	21	25	FALSE
chrY_12779647_12786202_+(+)	130	114	125	FALSE
chrY_12786334_12786521_+(+)	3	4	7	FALSE
chrY_12786801_12790406_+(+)	67	82	95	TRUE
chrY_12790533_12791498_+(+)	21	26	25	TRUE
chrY_12791625_12793031_+(+)	26	34	31	TRUE
chrY_12793202_12810178_+(+)	296	290	326	TRUE
chrY_12810288_12810671_+(+)	7	10	10	TRUE
chrY_12810819_12811634_+(+)	11	20	19	TRUE
chrY_12811782_12812829_+(+)	17	27	26	FALSE
chrY_12813053_12816123_+(+)	63	58	56	FALSE
chrY_12816345_12818419_+(+)	28	46	51	FALSE
chrY_12818611_12833687_+(+)	302	310	320	FALSE
chrY_12833862_12837910_+(+)	68	82	86	FALSE
chrY_12838053_12839863_+(+)	46	36	31	FALSE
chrY_12840615_12841009_+(+)	11	13	10	FALSE
chrY_12841134_12842239_+(+)	22	29	29	FALSE
chrY_12842466_12843063_+(+)	11	18	19	FALSE
chrY_12843194_12846332_+(+)	72	64	71	FALSE
chrY_12846519_12846932_+(+)	11	15	14	TRUE
chrY_12847154_12847238_+(+)	3	1	1	FALSE
chrY_12847328_12856339_+(+)	156	171	145	TRUE
chrY_12856497_12856632_+(+)	4	3	7	FALSE
chrY_12856846_12857565_+(+)	9	18	13	TRUE
chrY_12857662_12859278_+(+)	25	30	36	TRUE
chr13_23730446_23756544_-(-)	502	463	478	FALSE
chr13_23756619_23760095_-(-)	51	64	54	TRUE
chr13_23760218_23805949_-(-)	872	826	842	TRUE
chr13_23806070_23809849_-(-)	73	67	74	TRUE
chr13_23809925_23836239_-(-)	500	468	482	FALSE
chr13_23836350_23837551_-(-)	36	22	23	FALSE
chr13_23837757_23839648_-(-)	43	43	43	FALSE
chr13_23839727_23841334_-(-)	28	27	33	TRUE
chr13_23841489_23858859_-(-)	286	313	354	FALSE
chr13_23858913_23862301_-(-)	54	69	65	FALSE
chr13_23862363_23864140_-(-)	40	36	50	FALSE
chr13_23864190_23869291_-(-)	88	102	116	FALSE
chr13_23869449_23870012_-(-)	13	13	15	TRUE
chr13_23870196_23874845_-(-)	87	78	95	TRUE
chr13_23874910_23879267_-(-)	93	96	94	FALSE
chr13_23879355_23881698_-(-)	45	29	38	FALSE
chr13_23881788_23886332_-(-)	84	80	94	TRUE
chr13_23886507_23889131_-(-)	50	61	53	TRUE
chr13_28659188_28662409_+(+)	61	63	63	TRUE
chr13_28662508_28664508_+(+)	46	45	47	TRUE
chr13_28664570_28668472_+(+)	105	93	84	TRUE
chr13_28668575_28672338_+(+)	60	64	71	FALSE
chr13_28672433_28678034_+(+)	101	107	108	FALSE
chr21_18270125_18275196_-(-)	109	119	104	FALSE
chr21_18275337_18278963_-(-)	61	79	76	TRUE
chr21_18279060_18281039_-(-)	36	39	36	TRUE
chr21_18281222_18294269_-(-)	257	271	246	FALSE
chr21_18294445_18294602_-(-)	3	1	5	FALSE
chr21_18294653_18297733_-(-)	66	61	78	TRUE
chr21_18297830_18312944_-(-)	292	320	313	FALSE
chr21_18313078_18315145_-(-)	38	37	43	FALSE
chr21_18315257_18326431_-(-)	213	194	219	TRUE
chr21_18326573_18329168_-(-)	68	42	52	FALSE
chr21_18329295_18332083_-(-)	64	62	74	FALSE
chr21_18332174_18341412_-(-)	198	187	191	FALSE
chr21_18341549_18343505_-(-)	47	34	33	FALSE
chr21_18343657_18343954_-(-)	2	9	6	FALSE
chr21_18344061_18352902_-(-)	208	193	229	FALSE
chr21_18353053_18353722_-(-)	16	24	12	FALSE
chr21_18353864_18359756_-(-)	116	165	143	FALSE
chr21_18359864_18365139_-(-)	129	114	121	FALSE
chr21_18365249_18372192_-(-)	143	159	136	FALSE
chr21_18372325_18379282_-(-)	155	139	144	FALSE
chr21_18379319_18383626_-(-)	115	72	90	TRUE
chr21_18383779_18397878_-(-)	281	303	282	TRUE
chr21_18397947_18398198_-(-)	4	4	8	TRUE
chr21_18398330_18403477_-(-)	120	112	105	TRUE
chr13_21672190_21681041_+(+)	146	147	138	FALSE
chr13_21681146_21701189_+(+)	332	388	370	FALSE
chr13_27920545_27924255_+(+)	32	43	37	TRUE
chr13_40789664_40793157_+(+)	45	48	49	FALSE
chr13_40793282_40799056_+(+)	94	98	95	TRUE
chr13_40799316_40805117_+(+)	92	74	95	TRUE
chr13_40805256_40807293_+(+)	30	40	46	FALSE
chr13_40807464_40808437_+(+)	14	21	19	FALSE
chr13_40808597_40809542_+(+)	10	18	10	FALSE
chr21_25639889_25683882_+(+)	816	802	872	FALSE
chr21_25683949_25689865_+(+)	115	114	125	FALSE
chr21_25689974_25693755_+(+)	58	85	81	FALSE
chr21_25693909_25698676_+(+)	62	78	76	FALSE
chr21_25698880_25702169_+(+)	62	66	70	FALSE
chr21_25702270_25705978_+(+)	89	74	71	FALSE
chr21_25706087_25709433_+(+)	47	51	73	FALSE
chr21_25709450_25712339_+(+)	54	61	58	FALSE
chr21_25712383_25714639_+(+)	45	34	38	FALSE
chr21_33578445_33579349_-(-)	9	27	21	FALSE
chr21_33579563_33581301_-(-)	29	26	22	FALSE
chr21_33581501_33581950_-(-)	11	12	15	TRUE
chr21_33582056_33582164_-(-)	2	1	7	FALSE
chr21_33582247_33583487_-(-)	21	21	25	FALSE
chr21_33583667_33584589_-(-)	19	19	14	FALSE
chr21_33584769_33585977_-(-)	32	23	22	TRUE
chr21_33586182_33587521_-(-)	26	25	27	FALSE
chr21_33587603_33588320_-(-)	6	13	8	FALSE
chr13_43880120_43880951_+(+)	14	17	9	FALSE
chr13_43881548_43882184_+(+)	23	7	13	FALSE
chr13_43882364_43883770_+(+)	31	29	38	TRUE
chr13_43883937_43888756_+(+)	99	102	113	FALSE
chr13_43888983_43890113_+(+)	26	28	32	TRUE
chr13_43890275_43891448_+(+)	21	25	39	FALSE
chr13_72782350_72783422_+(+)	23	20	24	FALSE
chr13_72783722_72792446_+(+)	192	166	158	FALSE
chr13_72792548_72795358_+(+)	63	70	73	TRUE
chr13_72795558_72797906_+(+)	53	65	54	TRUE
chr13_72798027_72821848_+(+)	508	514	471	FALSE
chr13_72821983_72827009_+(+)	114	132	122	FALSE
chr13_72827119_72827732_+(+)	12	13	11	FALSE
chr13_72827915_72835242_+(+)	140	122	116	FALSE
chr13_72835369_72854056_+(+)	346	383	396	FALSE
chr13_72854156_72893783_+(+)	849	848	877	FALSE
chr13_72893950_72908530_+(+)	323	274	280	FALSE
chr13_72908682_72917075_+(+)	158	166	204	TRUE
chr13_72917167_72931164_+(+)	263	301	273	TRUE
chr13_72931268_72965273_+(+)	610	641	634	FALSE
chr13_72965405_72973590_+(+)	187	170	175	FALSE
chr13_72973676_72998821_+(+)	469	494	511	TRUE
chr13_72998996_73015868_+(+)	316	338	322	FALSE
chr22_17181577_17181819_-(-)	2	4	0	TRUE
chr22_17182023_17182603_-(-)	13	9	7	FALSE
chr22_17182762_17188338_-(-)	67	77	81	TRUE
chr22_17188448_17189941_-(-)	18	19	13	TRUE
chr22_17190033_17191682_-(-)	17	21	11	TRUE
chr22_17191811_17203562_-(-)	153	152	152	FALSE
chr22_17203774_17207070_-(-)	54	50	47	TRUE
chr22_17207291_17209355_-(-)	28	26	29	FALSE
chr22_17209724_17219355_-(-)	137	145	141	FALSE
chr18_35041662_35070194_+(+)	524	559	544	TRUE
chr18_35070323_35097445_+(+)	577	534	504	TRUE
chr18_35097592_35101945_+(+)	83	99	76	FALSE
chr18_35102160_35126947_+(+)	433	468	460	FALSE
chr18_35127088_35132031_+(+)	70	94	88	TRUE
chr18_35132191_35140294_+(+)	151	128	131	FALSE
chr13_31200155_31215050_+(+)	242	230	249	FALSE
chr13_31215101_31222951_+(+)	138	163	139	TRUE
chr13_31222992_31229184_+(+)	105	92	118	FALSE
chr13_31229295_31247022_+(+)	314	329	361	FALSE
chr13_31247100_31247854_+(+)	14	16	16	FALSE
chr13_31247967_31260945_+(+)	228	243	219	FALSE
chr13_31261083_31269213_+(+)	123	156	154	FALSE
chr13_31269278_31274508_+(+)	93	99	100	FALSE
chr13_31274629_31276701_+(+)	37	41	32	TRUE
chr13_31276772_31284647_+(+)	165	161	156	FALSE
chr13_31284762_31286719_+(+)	45	33	50	FALSE
chr13_31286820_31317565_+(+)	588	491	430	FALSE
chr13_31317686_31323750_+(+)	105	109	107	FALSE
chr13_31323896_31329500_+(+)	102	113	107	FALSE
chr22_20708099_20709295_-(-)	11	12	8	TRUE
chr22_20709380_20709907_-(-)	9	6	3	TRUE
chr22_20709998_20710698_-(-)	4	3	7	FALSE
chr22_20710859_20711340_-(-)	2	2	1	FALSE
chr22_20711462_20712485_-(-)	13	8	11	FALSE
chr22_20712612_20712692_-(-)	0	2	1	TRUE
chr22_20712798_20713280_-(-)	1	4	4	TRUE
chr22_20713391_20714457_-(-)	10	14	14	FALSE
chr22_20714529_20714627_-(-)	0	0	0	TRUE
chr22_20714701_20717707_-(-)	31	30	42	FALSE
chr22_20717779_20718692_-(-)	8	13	8	FALSE
chr22_20718823_20721297_-(-)	39	45	22	TRUE
chr22_20721419_20726487_-(-)	55	85	52	FALSE
chr22_20726542_20727229_-(-)	12	12	8	FALSE
chr22_20727398_20727773_-(-)	5	9	0	FALSE
chr22_20727865_20729312_-(-)	17	18	25	FALSE
chr22_20729507_20729631_-(-)	0	1	0	FALSE
chr22_20729712_20729891_-(-)	5	1	0	TRUE
chr22_20730012_20732970_-(-)	45	46	39	FALSE
chr22_20733099_20733735_-(-)	5	5	14	FALSE
chr22_20733844_20734042_-(-)	1	3	2	FALSE
chr22_20734195_20734394_-(-)	0	1	1	FALSE
chr22_20734554_20742227_-(-)	79	77	104	TRUE
chr22_20742356_20742607_-(-)	6	4	2	TRUE
chr22_20742765_20744627_-(-)	24	27	33	TRUE
chr22_20744721_20747582_-(-)	49	43	46	TRUE
chr22_20747703_20749904_-(-)	38	26	28	TRUE
chr22_20749995_20751292_-(-)	11	16	17	FALSE
chr22_20751377_20751673_-(-)	2	1	8	TRUE
chr22_20751756_20752902_-(-)	12	10	12	FALSE
chr22_20753028_20753109_-(-)	0	2	0	FALSE
chr22_20753181_20761303_-(-)	143	132	130	FALSE
chr22_20761387_20764816_-(-)	42	46	64	FALSE
chr22_20764951_20765099_-(-)	1	3	0	FALSE
chr22_20765237_20765584_-(-)	9	4	8	TRUE
chr22_20765694_20793192_-(-)	406	411	412	FALSE
chr22_20793244_20796145_-(-)	52	56	49	FALSE
chr22_20796315_20798583_-(-)	38	26	26	FALSE
chr22_20798688_20799092_-(-)	8	9	16	TRUE
chr22_20799277_20799670_-(-)	4	3	4	FALSE
chr22_20799767_20801972_-(-)	25	34	29	FALSE
chr22_20802106_20803190_-(-)	19	22	23	FALSE
chr22_20803321_20804299_-(-)	16	12	9	FALSE
chr22_20804401_20804973_-(-)	10	5	7	TRUE
chr22_20805166_20807361_-(-)	30	35	36	TRUE
chr22_20807459_20810966_-(-)	59	44	44	FALSE
chr22_20811033_20813357_-(-)	50	42	28	TRUE
chr22_20813507_20818482_-(-)	81	79	85	FALSE
chr22_20818550_20819640_-(-)	24	21	24	FALSE
chr22_20819901_20820538_-(-)	15	14	9	FALSE
chr22_20820612_20824325_-(-)	68	73	75	TRUE
chr22_20824415_20834561_-(-)	160	161	169	FALSE
chr22_20834656_20838614_-(-)	70	61	74	FALSE
chr22_20838732_20858569_-(-)	314	341	292	FALSE
chr22_17085230_17097061_+(+)	162	159	189	TRUE
chr22_17097087_17097796_+(+)	10	10	10	FALSE
chr22_17097944_17098774_+(+)	10	13	13	TRUE
chr22_17098888_17100354_+(+)	19	22	24	TRUE
chr22_17100482_17101995_+(+)	11	9	13	FALSE
chr22_17102044_17102138_+(+)	0	1	1	FALSE
chr22_17102303_17103493_+(+)	9	27	25	TRUE
chr22_17103578_17104725_+(+)	5	2	2	FALSE
chr22_17104811_17105590_+(+)	11	12	12	TRUE
chr22_17105603_17105852_+(+)	1	2	1	FALSE
chr22_17105955_17107726_+(+)	24	30	18	FALSE
chr22_17107769_17108306_+(+)	6	6	7	FALSE
chr18_13885647_13915487_-(-)	482	450	451	TRUE
chr13_38692518_38697697_+(+)	109	113	105	FALSE
chr13_38697788_38764303_+(+)	1357	1282	1378	TRUE
chr13_38764451_38769577_+(+)	108	103	90	TRUE
chr13_38769809_38783069_+(+)	245	281	235	FALSE
chr13_38783196_38784556_+(+)	27	31	25	FALSE
chr13_38784809_38846572_+(+)	1171	1210	1194	TRUE
chr13_38846723_38848460_+(+)	39	35	31	FALSE
chr13_38848671_38850037_+(+)	22	22	31	FALSE
chr13_38850236_38850943_+(+)	13	21	11	TRUE
chr13_38851109_38851685_+(+)	7	14	5	FALSE
chr13_38851869_38856125_+(+)	98	86	99	TRUE
chr13_38856257_38857874_+(+)	23	31	24	FALSE
chr13_38858034_38859286_+(+)	22	35	26	FALSE
chr13_38859591_38861430_+(+)	44	36	29	FALSE
chr13_38861563_38864274_+(+)	39	52	54	TRUE
chr13_38864607_38872741_+(+)	191	163	183	FALSE
chr13_38872935_38874481_+(+)	42	28	28	FALSE
chr13_38874587_38876021_+(+)	39	21	27	FALSE
chr13_38876150_38876247_+(+)	2	3	3	FALSE
chr13_38876383_38877116_+(+)	12	13	15	FALSE
chr13_38877244_38878133_+(+)	17	18	16	FALSE
chr13_38878322_38878830_+(+)	13	12	3	FALSE
chr13_38878978_38880283_+(+)	29	24	26	FALSE
chr21_25881772_25891721_-(-)	149	159	164	FALSE
chr21_25891869_25897572_-(-)	111	112	120	FALSE
chr21_25897674_25905023_-(-)	141	120	132	TRUE
chr21_25905078_25911740_-(-)	126	136	127	TRUE
chr21_25911963_25954589_-(-)	754	742	790	TRUE
chr21_25954690_25955626_-(-)	18	23	23	FALSE
chr21_25955756_25975069_-(-)	354	373	362	TRUE
chr21_25975229_25975953_-(-)	10	17	21	FALSE
chr21_25976029_25982343_-(-)	123	137	116	TRUE
chr21_25982478_25997359_-(-)	299	254	297	FALSE
chr21_25997417_26000014_-(-)	44	41	46	TRUE
chr21_26000183_26021839_-(-)	433	460	394	TRUE
chr21_26022043_26050999_-(-)	532	502	510	FALSE
chr21_26051194_26053235_-(-)	41	46	45	FALSE
chr21_26053349_26089942_-(-)	739	722	682	TRUE
chr21_26090073_26111978_-(-)	382	417	381	TRUE
chr21_26112147_26170563_-(-)	1124	1157	1179	FALSE
chr13_38349922_38349998_+(+)	1	2	0	FALSE
chr13_38350056_38354238_+(+)	77	88	85	FALSE
chr13_38354297_38358092_+(+)	98	83	87	FALSE
chr13_38358133_38359300_+(+)	31	28	36	FALSE
chr13_38359334_38360710_+(+)	34	38	39	TRUE
chr18_9102798_9117837_+(+)	318	300	318	FALSE
chr18_9117904_9119325_+(+)	36	31	32	TRUE
chr18_9119389_9119473_+(+)	4	3	2	FALSE
chr18_9119591_9122512_+(+)	80	78	64	TRUE
chr18_9122682_9124873_+(+)	42	44	40	FALSE
chr18_9124984_9126830_+(+)	43	42	35	FALSE
chr18_9126908_9134185_+(+)	177	161	166	TRUE
chr13_94574853_94576313_-(-)	32	37	27	TRUE
chr13_94576412_94577370_-(-)	15	23	22	FALSE
chr13_94577430_94578004_-(-)	16	13	21	FALSE
chr13_94578171_94578729_-(-)	17	13	12	FALSE
chr13_94578774_94579893_-(-)	26	29	29	FALSE
chr13_94579954_94581090_-(-)	21	20	22	TRUE
chr13_94581190_94583093_-(-)	27	31	35	FALSE
chr13_94583237_94590852_-(-)	123	151	132	FALSE
chr13_94590944_94592240_-(-)	28	24	30	FALSE
chr13_94592310_94593840_-(-)	30	25	26	FALSE
chr13_94593908_94596050_-(-)	26	38	36	FALSE
chr20_960467_963934_-(-)	59	53	47	TRUE
chr20_964121_967173_-(-)	26	40	27	FALSE
chr20_967315_967949_-(-)	11	7	9	FALSE
chr20_968139_1002085_-(-)	451	506	424	FALSE
chr13_94440077_94443435_-(-)	77	55	71	FALSE
chr13_94443638_94460090_-(-)	297	316	303	FALSE
chr13_94460227_94462009_-(-)	31	32	35	FALSE
chr13_94462190_94465632_-(-)	60	58	48	FALSE
chr13_94465800_94466557_-(-)	8	15	15	FALSE
chr13_94466659_94468745_-(-)	36	33	48	FALSE
chr13_94469046_94478960_-(-)	192	195	164	TRUE
chr20_6768876_6770119_+(+)	12	18	8	FALSE
chr20_6770473_6778244_+(+)	173	124	139	FALSE
chr20_1980959_1982955_-(-)	26	24	24	FALSE
chr20_1983104_1992583_-(-)	125	142	140	TRUE
chr20_1992644_1993910_-(-)	13	19	13	FALSE
chr20_2380976_2394451_+(+)	212	233	183	TRUE
chr20_2394626_2395193_+(+)	5	6	5	FALSE
chr20_2395437_2396505_+(+)	11	20	14	FALSE
chr20_2396625_2397917_+(+)	15	21	22	TRUE
chr20_2398047_2399560_+(+)	26	20	18	FALSE
chr20_2399739_2400305_+(+)	5	5	9	TRUE
chr20_2400445_2403396_+(+)	50	45	36	TRUE
chr20_2403501_2403580_+(+)	0	0	1	FALSE
chr20_2403824_2417231_+(+)	282	240	234	FALSE
chr20_2417574_2430445_+(+)	212	228	244	FALSE
chr20_2430601_2430893_+(+)	5	4	2	FALSE
chr20_2431028_2432489_+(+)	17	15	15	FALSE
chr20_25300885_25302218_-(-)	16	16	13	FALSE
chr20_25302347_25303549_-(-)	15	10	10	TRUE
chr20_25303629_25306832_-(-)	61	62	42	TRUE
chr20_25306916_25307965_-(-)	18	8	16	TRUE
chr20_25308046_25308456_-(-)	1	4	4	TRUE
chr20_25308495_25309445_-(-)	5	10	9	TRUE
chr20_25309576_25314924_-(-)	57	50	59	TRUE
chr20_25314971_25317047_-(-)	29	15	19	FALSE
chr20_25317079_25320198_-(-)	24	45	34	TRUE
chr20_25320319_25323324_-(-)	45	57	60	TRUE
chr20_25323431_25339226_-(-)	252	200	238	FALSE
chr20_25339352_25390512_-(-)	787	860	866	FALSE
chr13_59666847_59774188_-(-)	2199	2210	2195	FALSE
chr13_59774249_59774727_-(-)	4	9	11	FALSE
chr13_59774824_59810787_-(-)	717	716	819	TRUE
chr13_59810924_59833106_-(-)	509	480	495	FALSE
chr13_59833272_59839323_-(-)	136	135	147	FALSE
chr13_59839449_59861406_-(-)	454	451	434	FALSE
chr13_59861537_59879228_-(-)	408	387	396	FALSE
chr13_59879469_59911734_-(-)	674	690	674	FALSE
chr13_59911837_59916154_-(-)	112	93	90	FALSE
chr13_59916250_59924774_-(-)	173	191	185	FALSE
chr13_59924871_59969943_-(-)	929	939	899	FALSE
chr13_59970059_59970851_-(-)	15	24	23	FALSE
chr13_59971161_59974351_-(-)	61	76	65	FALSE
chr13_59974457_59980794_-(-)	142	149	142	FALSE
chr13_59980860_59983768_-(-)	59	76	67	FALSE
chr13_59983888_59991157_-(-)	134	177	150	FALSE
chr13_59991275_59992067_-(-)	16	8	15	FALSE
chr13_59992187_59992472_-(-)	8	9	6	FALSE
chr13_59992584_60008543_-(-)	349	349	334	TRUE
chr13_60008650_60010532_-(-)	45	38	45	FALSE
chr13_60010670_60015912_-(-)	131	116	112	FALSE
chr13_60015983_60016070_-(-)	0	2	3	FALSE
chr13_60016146_60042689_-(-)	557	557	502	TRUE
chr13_60042821_60093627_-(-)	1012	1113	1099	FALSE
chr13_60093733_60112009_-(-)	376	382	378	FALSE
chr13_60112187_60132956_-(-)	480	434	422	FALSE
chr13_60132990_60163586_-(-)	644	651	570	TRUE
chr20_14327559_14329133_-(-)	28	45	44	TRUE
chr20_14329328_14337403_-(-)	173	176	149	TRUE
chr22_32475125_32478980_+(+)	81	76	84	FALSE
chr22_32479276_32483896_+(+)	117	91	67	FALSE
chr22_32484125_32485067_+(+)	20	20	21	FALSE
chr22_32485210_32487744_+(+)	50	58	56	TRUE
chr22_32487829_32491085_+(+)	76	72	61	FALSE
chr22_32491182_32493104_+(+)	44	37	59	TRUE
chr22_32493282_32495492_+(+)	49	45	52	TRUE
chr22_32495531_32498143_+(+)	55	43	49	TRUE
chr13_77898335_77899858_-(-)	31	33	32	TRUE
chr13_77899968_77900520_-(-)	7	9	9	FALSE
chr13_77900655_77901057_-(-)	10	9	17	FALSE
chr13_77901208_77903155_-(-)	52	43	45	FALSE
chr13_77903361_77903494_-(-)	1	6	1	FALSE
chr13_77903608_77918090_-(-)	311	287	318	FALSE
chr22_36861204_36864044_+(+)	41	27	25	TRUE
chr22_36864130_36864918_+(+)	7	11	12	TRUE
chr22_36865073_36867391_+(+)	26	27	27	TRUE
chr22_36867463_36870414_+(+)	34	44	46	TRUE
chr22_36870543_36871651_+(+)	10	7	12	FALSE
chr22_36871710_36872326_+(+)	3	7	3	FALSE
chr22_36872426_36875652_+(+)	57	94	42	FALSE
chr22_36875784_36876028_+(+)	1	0	2	FALSE
chr22_36876095_36877627_+(+)	30	19	12	TRUE
chr18_45852650_45855572_-(-)	53	47	35	FALSE
chr18_45855688_45857852_-(-)	40	41	40	FALSE
chr18_45858069_45858565_-(-)	10	15	7	FALSE
chr18_45858783_45860103_-(-)	26	23	25	FALSE
chr18_45860347_45865614_-(-)	138	93	134	TRUE
chr18_45865760_45866797_-(-)	18	19	14	TRUE
chr18_45867008_45867562_-(-)	12	9	9	TRUE
chr18_45867749_45870566_-(-)	57	66	67	FALSE
chr18_45870743_45876235_-(-)	86	107	106	TRUE
chr18_45876343_45878375_-(-)	44	35	47	FALSE
chr18_45878449_45879012_-(-)	18	9	13	TRUE
chr18_45879215_45880074_-(-)	11	13	14	FALSE
chr18_45880224_45882273_-(-)	37	37	31	FALSE
chr18_45882488_45884616_-(-)	46	27	52	FALSE
chr18_45884812_45887750_-(-)	57	50	62	FALSE
chr18_45887908_45889797_-(-)	36	39	31	TRUE
chr18_45889941_45899403_-(-)	167	166	174	FALSE
chr18_45899567_45900995_-(-)	15	30	32	FALSE
chr18_45901168_45903972_-(-)	52	74	69	TRUE
chr18_45904118_45907957_-(-)	74	72	76	TRUE
chr18_45908082_45910520_-(-)	38	48	48	TRUE
chr18_45910743_45912289_-(-)	29	23	24	FALSE
chr18_45912457_45913705_-(-)	22	21	22	FALSE
chr18_45913829_45915510_-(-)	31	28	18	FALSE
chr18_45915622_45916008_-(-)	4	11	9	TRUE
chr18_45916207_45916437_-(-)	8	4	2	TRUE
chr18_45916583_45917678_-(-)	22	18	23	FALSE
chr18_45917820_45922340_-(-)	81	100	98	TRUE
chr18_45922601_45923267_-(-)	22	17	15	FALSE
chr18_45923388_45925737_-(-)	36	44	33	FALSE
chr18_45925903_45928868_-(-)	46	67	45	FALSE
chr18_45929010_45930675_-(-)	33	27	35	FALSE
chr18_45930831_45934808_-(-)	73	90	62	TRUE
chr18_45934967_45939599_-(-)	83	90	92	FALSE
chr18_45939756_45943160_-(-)	43	51	65	TRUE
chr18_45943312_45944004_-(-)	5	18	14	TRUE
chr18_45944120_45946662_-(-)	48	59	57	FALSE
chr18_45946769_45948502_-(-)	34	39	25	TRUE
chr18_45948577_45949483_-(-)	14	15	17	FALSE
chr18_45949592_45951101_-(-)	27	37	30	FALSE
chr18_45951239_45952399_-(-)	23	28	23	TRUE
chr18_45952644_45954393_-(-)	43	18	32	FALSE
chr18_45955339_45967176_-(-)	217	204	200	TRUE
chr20_25407896_25413789_+(+)	91	99	101	FALSE
chr20_25413855_25417103_+(+)	71	70	64	TRUE
chr20_25417203_25418104_+(+)	10	16	12	FALSE
chr20_25418196_25425210_+(+)	124	134	123	FALSE
chr20_25425328_25441701_+(+)	271	282	275	TRUE
chr20_25441777_25445922_+(+)	68	71	74	TRUE
chr21_36461777_36479494_-(-)	249	273	248	TRUE
chr21_37625485_37714210_-(-)	1331	1371	1375	FALSE
chr21_37715132_37840657_-(-)	1950	1943	1934	TRUE
chr21_37840710_37915883_-(-)	1188	1240	1260	TRUE
chr20_17495030_17496937_-(-)	28	25	19	TRUE
chr20_17497024_17498819_-(-)	23	23	27	FALSE
chr20_17499041_17508888_-(-)	125	136	128	FALSE
chr20_17508997_17511975_-(-)	50	46	41	TRUE
chr20_17512069_17514720_-(-)	30	36	53	TRUE
chr20_17514817_17524847_-(-)	176	150	157	FALSE
chr20_17524909_17530952_-(-)	102	93	92	FALSE
chr13_26254770_26337566_+(+)	1619	1660	1617	TRUE
chr13_26337643_26349071_+(+)	230	219	243	FALSE
chr13_26349183_26353739_+(+)	98	105	105	TRUE
chr13_26353881_26382813_+(+)	592	620	612	FALSE
chr13_26382872_26385210_+(+)	56	71	53	FALSE
chr13_26385343_26393366_+(+)	158	147	170	FALSE
chr13_26393511_26396284_+(+)	64	63	60	FALSE
chr13_26396355_26397152_+(+)	25	24	17	TRUE
chr13_26397226_26400452_+(+)	70	71	70	FALSE
chr13_26400551_26401268_+(+)	9	25	11	FALSE
chr13_26401348_26401465_+(+)	1	6	2	FALSE
chr13_26401625_26403955_+(+)	47	46	56	TRUE
chr22_23573586_23574966_-(-)	11	6	15	FALSE
chr22_23575083_23579984_-(-)	66	77	66	TRUE
chr21_46235427_46236828_-(-)	28	30	38	FALSE
chr21_46236980_46240810_-(-)	61	59	64	TRUE
chr21_46241018_46242801_-(-)	28	39	31	FALSE
chr21_46242932_46243464_-(-)	13	6	11	FALSE
chr21_46243723_46244806_-(-)	12	13	10	FALSE
chr21_46245198_46246306_-(-)	27	14	16	FALSE
chr21_46246405_46246627_-(-)	2	4	7	FALSE
chr21_46246887_46251528_-(-)	63	67	80	FALSE
chr21_46251683_46254391_-(-)	44	48	39	TRUE
chr21_46254527_46254775_-(-)	3	3	2	TRUE
chr21_46254845_46256788_-(-)	21	14	15	TRUE
chr21_46256987_46258938_-(-)	29	33	32	FALSE
chr21_46259092_46260792_-(-)	25	27	30	TRUE
chr21_46260907_46261279_-(-)	0	5	4	FALSE
chr21_46261412_46264116_-(-)	35	47	34	FALSE
chr21_46264218_46265320_-(-)	10	10	15	FALSE
chr21_46265524_46265924_-(-)	0	8	2	FALSE
chr21_46266167_46266981_-(-)	7	13	12	FALSE
chr21_46267143_46270400_-(-)	39	42	39	TRUE
chr21_46270564_46272560_-(-)	37	37	34	FALSE
chr21_46272830_46273387_-(-)	8	8	6	TRUE
chr21_46273586_46275185_-(-)	21	21	24	FALSE
chr21_46275326_46277526_-(-)	33	43	46	FALSE
chr21_46277718_46279992_-(-)	22	38	45	FALSE
chr21_46280138_46280496_-(-)	4	6	7	FALSE
chr21_46280576_46283614_-(-)	39	48	50	TRUE
chr21_46283839_46284067_-(-)	2	5	8	FALSE
chr18_50227610_50238602_-(-)	205	189	194	FALSE
chr18_50238706_50242899_-(-)	102	85	59	TRUE
chr18_50243117_50250757_-(-)	144	112	109	TRUE
chr18_50250977_50251480_-(-)	8	9	3	TRUE
chr18_50251785_50261063_-(-)	177	168	165	TRUE
chr18_50261238_50261989_-(-)	20	15	8	FALSE
chr18_50262220_50266335_-(-)	89	77	64	TRUE
chr20_32277766_32309712_+(+)	547	545	510	TRUE
chr20_32311182_32316217_+(+)	76	62	69	FALSE
chr20_32316320_32316526_+(+)	1	5	6	TRUE
chr20_32316650_32316755_+(+)	3	0	0	FALSE
chr20_32316875_32326770_+(+)	143	151	151	FALSE
chr20_32326885_32327555_+(+)	9	11	16	FALSE
chr20_32327662_32330140_+(+)	57	42	33	FALSE
chr20_32330320_32331222_+(+)	16	22	11	TRUE
chr22_38112306_38112503_-(-)	1	4	1	TRUE
chr22_38112578_38113486_-(-)	5	9	10	TRUE
chr22_38113655_38115526_-(-)	16	18	17	TRUE
chr22_38115682_38116074_-(-)	1	3	3	TRUE
chr22_38116212_38120758_-(-)	54	72	68	FALSE
chr22_38120910_38123094_-(-)	18	20	21	FALSE
chr22_38123259_38126370_-(-)	27	27	35	FALSE
chr22_38126450_38128268_-(-)	12	19	15	FALSE
chr22_38128431_38129453_-(-)	11	7	8	TRUE
chr22_38129563_38132830_-(-)	26	45	44	FALSE
chr22_38133014_38134987_-(-)	32	25	25	TRUE
chr22_38135085_38139981_-(-)	79	67	65	FALSE
chr22_38140170_38143104_-(-)	38	32	35	FALSE
chr22_38143289_38145437_-(-)	35	24	21	FALSE
chr22_38145654_38169217_-(-)	338	328	332	FALSE
chr22_38169472_38181663_-(-)	166	142	131	TRUE
chr22_32043417_32049942_+(+)	94	83	111	FALSE
chr22_32050015_32066934_+(+)	294	264	277	TRUE
chr22_32067040_32067966_+(+)	15	15	16	TRUE
chr22_32068027_32068495_+(+)	4	9	4	FALSE
chr22_32068601_32081865_+(+)	217	214	196	FALSE
chr22_32081972_32083073_+(+)	14	16	10	FALSE
chr22_32083155_32084438_+(+)	23	12	22	TRUE
chr22_32084660_32084899_+(+)	2	1	1	TRUE
chr22_32085036_32086219_+(+)	15	15	16	FALSE
chr22_32086328_32091611_+(+)	104	106	91	FALSE
chr22_32091763_32099182_+(+)	146	110	129	FALSE
chr22_32099352_32102021_+(+)	47	42	55	TRUE
chr22_32102238_32104785_+(+)	41	52	37	FALSE
chr22_32104892_32109989_+(+)	98	89	81	FALSE
chr18_22933565_22936753_+(+)	61	46	60	TRUE
chr18_22936961_22946443_+(+)	159	204	200	TRUE
chr18_22946487_22949617_+(+)	69	87	86	FALSE
chr18_22949714_22968805_+(+)	367	359	333	TRUE
chr18_22968919_22975152_+(+)	123	120	121	TRUE
chr18_22975220_22982217_+(+)	155	151	152	FALSE
chr18_22982394_22984885_+(+)	68	53	62	FALSE
chr18_22984991_22989220_+(+)	70	97	75	TRUE
chr18_22989319_22990936_+(+)	27	36	34	FALSE
chr18_22991050_22992747_+(+)	23	25	41	TRUE
chr18_22993640_22993720_+(+)	2	2	3	TRUE
chr18_22993848_22996373_+(+)	35	41	31	TRUE
chr18_22996463_22997619_+(+)	27	33	27	FALSE
chr18_22997735_23001585_+(+)	100	81	64	FALSE
chr18_23001730_23006362_+(+)	93	104	83	FALSE
chr18_23006433_23016827_+(+)	185	189	180	TRUE
chr18_23016925_23022128_+(+)	99	83	103	FALSE
chr18_23022271_23026142_+(+)	89	84	80	FALSE
chr22_27751097_27796762_-(-)	661	636	579	TRUE
chr18_52340879_52752053_+(+)	8036	8125	7910	FALSE
chr18_52752375_52906043_+(+)	2924	3067	3043	TRUE
chr18_52906329_52923706_+(+)	385	393	366	FALSE
chr18_52923858_52925233_+(+)	20	33	34	FALSE
chr18_52925371_53063304_+(+)	2731	2825	2940	TRUE
chr18_53063460_53066045_+(+)	41	59	62	TRUE
chr18_53066167_53157355_+(+)	1868	1872	1831	FALSE
chr18_53157513_53178961_+(+)	407	369	404	FALSE
chr18_53179117_53205215_+(+)	530	522	551	FALSE
chr18_53205365_53207678_+(+)	44	34	44	FALSE
chr18_53207818_53215547_+(+)	156	161	157	FALSE
chr18_53215598_53305577_+(+)	1806	1820	1767	FALSE
chr18_53305720_53322046_+(+)	337	323	303	FALSE
chr18_53322158_53339712_+(+)	377	410	364	FALSE
chr18_53339908_53386042_+(+)	860	896	924	FALSE
chr18_53386139_53391654_+(+)	94	114	118	FALSE
chr18_53391888_53397307_+(+)	109	122	109	FALSE
chr18_53397447_53402785_+(+)	135	103	118	FALSE
chr18_53402894_53410451_+(+)	155	151	162	FALSE
chr18_53410647_53416123_+(+)	133	147	101	FALSE
chr18_53416157_53435143_+(+)	388	402	385	TRUE
chr18_53435210_53450499_+(+)	303	292	322	FALSE
chr18_53450663_53459231_+(+)	170	169	170	FALSE
chr18_53459459_53467893_+(+)	168	157	152	FALSE
chr18_53468011_53486796_+(+)	350	344	386	TRUE
chr18_53486959_53499297_+(+)	230	256	224	TRUE
chr18_53499511_53526616_+(+)	525	527	547	FALSE
chr18_53526760_53530563_+(+)	86	71	86	TRUE
chr13_39655880_39659363_+(+)	66	66	53	FALSE
chr13_39659508_39660809_+(+)	31	22	36	TRUE
chr13_39660882_39665095_+(+)	91	88	115	FALSE
chr13_39665155_39677467_+(+)	315	245	248	FALSE
chr13_39677580_39679537_+(+)	40	48	31	FALSE
chr13_39679621_39679974_+(+)	14	11	14	TRUE
chr13_39680046_39682170_+(+)	37	45	48	FALSE
chr13_39682265_39687502_+(+)	112	138	123	TRUE
chr13_39687632_39687707_+(+)	3	0	2	FALSE
chr13_39687800_39689759_+(+)	38	43	46	FALSE
chr13_39689825_39694633_+(+)	100	123	116	TRUE
chr13_39694726_39699500_+(+)	132	107	118	FALSE
chr13_39699619_39719235_+(+)	435	428	412	TRUE
chr13_39719368_39719659_+(+)	5	5	8	FALSE
chr13_39719828_39723332_+(+)	53	81	59	FALSE
chr13_39723441_39724507_+(+)	24	25	29	FALSE
chr13_39724562_39727468_+(+)	66	80	72	TRUE
chr13_39727549_39750945_+(+)	473	479	457	TRUE
chrX_624603_630465_+(+)	19	11	16	FALSE
chrX_631175_634617_+(+)	30	31	37	FALSE
chrX_634827_640820_+(+)	83	78	79	TRUE
chrX_640879_640998_+(+)	1	0	1	TRUE
chrX_641088_644390_+(+)	28	18	15	TRUE
chr20_32358833_32366383_+(+)	136	112	148	TRUE
chr20_32366467_32367726_+(+)	14	17	28	TRUE
chr20_32367730_32369014_+(+)	36	29	30	FALSE
chr20_32369124_32428127_+(+)	970	989	1052	TRUE
chr20_32428249_32428324_+(+)	2	1	2	FALSE
chr20_32428423_32429337_+(+)	25	20	12	TRUE
chr20_32429432_32429900_+(+)	10	5	8	FALSE
chr20_32430054_32431320_+(+)	25	27	16	FALSE
chr20_32431485_32431582_+(+)	0	1	2	FALSE
chr20_32431680_32432879_+(+)	23	23	17	TRUE
chr20_32432986_32433283_+(+)	6	12	1	FALSE
chr20_32433918_32434431_+(+)	13	13	12	FALSE
chrX_7148084_7190879_+(+)	710	723	697	FALSE
chrX_7191009_7253195_+(+)	1078	1112	1076	TRUE
chrX_7253337_7257241_+(+)	59	66	74	FALSE
chrX_7257364_7257465_+(+)	0	2	1	TRUE
chrX_7257589_7259348_+(+)	58	47	52	FALSE
chrX_7259773_7275950_+(+)	289	325	289	FALSE
chrX_7276088_7305045_+(+)	532	495	552	FALSE
chrX_7305184_7325338_+(+)	344	348	353	FALSE
chrX_7325499_7333985_+(+)	122	136	135	TRUE
chrX_7334108_7349887_+(+)	278	273	260	TRUE
chr13_110307529_110307859_+(+)	1	4	1	FALSE
chr13_110307948_110308068_+(+)	1	2	0	FALSE
chr13_110308124_110357471_+(+)	725	703	741	FALSE
chr13_110357553_110424733_+(+)	1081	1059	1050	FALSE
chr13_110424869_110424952_+(+)	1	0	1	TRUE
chr13_110424998_110428466_+(+)	51	78	48	FALSE
chr13_110428584_110429884_+(+)	25	19	23	FALSE
chr13_110429957_110430400_+(+)	11	23	6	TRUE
chr13_110430437_110430544_+(+)	1	2	0	TRUE
chr13_110430608_110432324_+(+)	20	25	23	FALSE
chr13_110432361_110434400_+(+)	21	42	33	TRUE
chr13_110434443_110436268_+(+)	39	39	24	FALSE
chr13_110436368_110438001_+(+)	20	25	26	FALSE
chr13_110438038_110438617_+(+)	3	9	7	FALSE
chr13_110438669_110439788_+(+)	17	8	19	FALSE
chr13_110439834_110445828_+(+)	87	85	93	FALSE
chr13_110445883_110446797_+(+)	9	9	8	TRUE
chr13_110446865_110449678_+(+)	52	45	35	TRUE
chr13_110449790_110450304_+(+)	10	7	7	FALSE
chr13_110450455_110457342_+(+)	105	91	94	TRUE
chr13_110457436_110458770_+(+)	17	20	16	TRUE
chr13_110458935_110462113_+(+)	47	47	38	FALSE
chr13_110462187_110462277_+(+)	1	1	0	FALSE
chr13_110462385_110465404_+(+)	35	31	47	FALSE
chr13_110465607_110466002_+(+)	7	2	3	TRUE
chr13_110466063_110467039_+(+)	18	10	10	FALSE
chr13_110467097_110469216_+(+)	24	28	19	FALSE
chr13_110469325_110472928_+(+)	43	56	53	FALSE
chr13_110473151_110478002_+(+)	72	55	81	FALSE
chr13_110478165_110480219_+(+)	20	13	25	TRUE
chr13_110480391_110482515_+(+)	12	15	9	FALSE
chr13_110482660_110484904_+(+)	30	36	36	FALSE
chr13_110485028_110485654_+(+)	9	7	6	TRUE
chr13_110485837_110489444_+(+)	52	49	57	FALSE
chr13_110489509_110489710_+(+)	3	6	2	FALSE
chr13_110489786_110491232_+(+)	11	16	26	FALSE
chr13_110491341_110492069_+(+)	11	4	7	TRUE
chr13_110492178_110493210_+(+)	21	13	18	FALSE
chr13_110493283_110495341_+(+)	23	29	40	FALSE
chr13_110495468_110501667_+(+)	79	108	84	FALSE
chr13_110501785_110503120_+(+)	16	17	23	FALSE
chr13_110503283_110503382_+(+)	2	1	0	FALSE
chr13_110503482_110503846_+(+)	0	8	2	FALSE
chr13_110503994_110504147_+(+)	1	2	0	FALSE
chr13_110504265_110506414_+(+)	22	23	18	FALSE
chr13_110506607_110507934_+(+)	20	15	16	FALSE
chr13_110508222_110511933_+(+)	46	64	41	FALSE
chr20_10639956_10640782_-(-)	15	15	11	FALSE
chr20_10640934_10641112_-(-)	4	5	1	FALSE
chr20_10641245_10641459_-(-)	5	3	4	FALSE
chr20_10641694_10641782_-(-)	1	2	1	FALSE
chr20_10641893_10642487_-(-)	3	5	6	FALSE
chr20_10642602_10643777_-(-)	16	17	20	TRUE
chr20_10643864_10644356_-(-)	14	7	3	FALSE
chr20_10644385_10644862_-(-)	5	14	3	FALSE
chr20_10644980_10645142_-(-)	0	1	1	FALSE
chr20_10645257_10645355_-(-)	1	1	1	TRUE
chr20_10645470_10645970_-(-)	10	3	7	TRUE
chr20_10646085_10646938_-(-)	11	10	13	FALSE
chr20_10647104_10647959_-(-)	7	21	12	FALSE
chr20_10648111_10648548_-(-)	7	4	4	TRUE
chr20_10648723_10649060_-(-)	6	6	7	FALSE
chr20_10649108_10649521_-(-)	9	9	11	TRUE
chr20_10649636_10650246_-(-)	12	9	10	FALSE
chr20_10650361_10651580_-(-)	19	15	16	FALSE
chr20_10651695_10652130_-(-)	10	8	8	FALSE
chr20_10652251_10652467_-(-)	2	5	3	FALSE
chr20_10652599_10656397_-(-)	59	54	59	FALSE
chr20_10656459_10658467_-(-)	23	34	34	FALSE
chr20_10658723_10663962_-(-)	84	70	81	FALSE
chr20_10664015_10672700_-(-)	118	130	137	FALSE
chr20_10673007_10673449_-(-)	4	3	2	FALSE
chrX_11293469_11294776_+(+)	29	29	31	TRUE
chrX_11294843_11296778_+(+)	28	28	35	FALSE
chrX_11296827_11298235_+(+)	34	37	24	FALSE
chrX_11298278_11298547_+(+)	6	4	5	TRUE
chrX_11298974_11300606_+(+)	35	41	35	FALSE
chr13_85796533_85798913_-(-)	49	60	38	FALSE
chr21_46098174_46111449_+(+)	209	185	193	FALSE
chr21_46111592_46111978_+(+)	1	1	1	TRUE
chr21_46112578_46112803_+(+)	1	2	0	FALSE
chr21_46112825_46114007_+(+)	13	10	10	FALSE
chr21_46114074_46115871_+(+)	37	21	28	FALSE
chr21_46115926_46116008_+(+)	0	1	0	FALSE
chr21_46116054_46116376_+(+)	2	3	2	FALSE
chr21_46116404_46116650_+(+)	3	1	1	FALSE
chr21_46116678_46116769_+(+)	0	2	1	FALSE
chr21_46116815_46117399_+(+)	2	2	0	TRUE
chr21_46117454_46117873_+(+)	2	4	2	TRUE
chr21_46117937_46118613_+(+)	3	5	3	FALSE
chr21_46118677_46119029_+(+)	2	5	3	FALSE
chr21_46119120_46119787_+(+)	6	6	4	FALSE
chr21_46119851_46120514_+(+)	5	3	7	FALSE
chr21_46120578_46121060_+(+)	2	8	6	TRUE
chr21_46121124_46121555_+(+)	0	6	3	TRUE
chr21_46121619_46122107_+(+)	3	5	5	TRUE
chr21_46122159_46122495_+(+)	6	5	2	FALSE
chr21_46122532_46122874_+(+)	3	1	4	FALSE
chr21_46122938_46124650_+(+)	27	30	22	TRUE
chr21_46124714_46124884_+(+)	0	1	0	TRUE
chr21_46124921_46125265_+(+)	0	2	1	TRUE
chr21_46125312_46125464_+(+)	2	3	0	TRUE
chr21_46125618_46125784_+(+)	0	0	1	FALSE
chr21_46126238_46126502_+(+)	2	4	5	FALSE
chr21_46126542_46131953_+(+)	42	37	43	TRUE
chr22_45503065_45518681_+(+)	189	194	170	FALSE
chr22_45518788_45525542_+(+)	72	79	105	FALSE
chr22_45525679_45527846_+(+)	24	24	23	FALSE
chr22_45528010_45531264_+(+)	42	53	40	TRUE
chr22_45531325_45533062_+(+)	16	23	19	FALSE
chr22_45533165_45533760_+(+)	2	6	6	FALSE
chr22_45533899_45535199_+(+)	19	18	23	FALSE
chr22_45535338_45541228_+(+)	83	82	73	FALSE
chr22_45541373_45542154_+(+)	2	7	7	FALSE
chr22_45542284_45543400_+(+)	13	12	13	FALSE
chr22_45543527_45547084_+(+)	45	63	35	TRUE
chr22_45547205_45548612_+(+)	17	17	24	FALSE
chr22_45548745_45550491_+(+)	12	26	26	FALSE
chr22_45550616_45574510_+(+)	327	364	311	TRUE
chr22_45574654_45576976_+(+)	19	28	28	FALSE
chr22_45577109_45600306_+(+)	282	260	243	FALSE
chrX_8533054_8534318_-(-)	30	21	27	FALSE
chrX_8534461_8535590_-(-)	18	28	17	FALSE
chrX_8535812_8536770_-(-)	17	19	7	FALSE
chrX_8536943_8539663_-(-)	51	47	50	TRUE
chrX_8539759_8553951_-(-)	240	241	273	TRUE
chrX_8554099_8568231_-(-)	244	219	265	TRUE
chrX_8568377_8570498_-(-)	34	36	35	FALSE
chrX_8570705_8585266_-(-)	280	280	261	TRUE
chrX_8585397_8587793_-(-)	54	53	50	TRUE
chrX_8587979_8597033_-(-)	185	187	177	FALSE
chrX_8597257_8623607_-(-)	531	504	482	FALSE
chrX_8623671_8699697_-(-)	1368	1329	1397	FALSE
chrX_8699746_8731829_-(-)	544	566	483	FALSE
chr21_46324283_46326376_+(+)	20	18	26	TRUE
chr21_46326590_46334396_+(+)	118	123	127	FALSE
chr21_46334769_46346127_+(+)	137	152	155	FALSE
chr21_46346209_46346742_+(+)	2	3	3	TRUE
chr21_46346999_46347456_+(+)	6	3	7	FALSE
chr21_46347513_46349011_+(+)	18	13	14	FALSE
chr21_46349187_46349683_+(+)	5	8	6	FALSE
chr21_46349821_46351428_+(+)	32	27	26	TRUE
chr21_46351541_46353103_+(+)	14	13	11	TRUE
chr21_46353327_46353986_+(+)	6	6	5	TRUE
chr21_46354069_46355451_+(+)	13	7	16	TRUE
chr21_46355627_46356973_+(+)	9	10	14	TRUE
chr21_46357192_46363479_+(+)	85	76	67	TRUE
chr21_46363935_46366583_+(+)	18	14	23	TRUE
chr21_46367140_46381693_+(+)	164	177	174	FALSE
chr21_46381841_46385831_+(+)	29	23	22	FALSE
chr21_46385984_46388741_+(+)	26	22	20	FALSE
chr21_46388885_46389198_+(+)	4	2	1	FALSE
chr21_46389432_46390669_+(+)	11	22	21	FALSE
chr21_46390833_46391163_+(+)	3	2	3	FALSE
chr21_46391377_46397264_+(+)	91	63	73	FALSE
chr21_46397495_46398013_+(+)	0	8	7	TRUE
chr21_46398131_46398234_+(+)	1	2	2	FALSE
chr21_46398256_46399589_+(+)	10	15	19	FALSE
chr21_46399797_46401550_+(+)	32	23	30	FALSE
chr21_46401722_46402330_+(+)	9	11	7	TRUE
chr21_46402484_46411188_+(+)	131	124	154	FALSE
chr21_46412068_46412836_+(+)	8	4	10	FALSE
chr21_46412993_46416068_+(+)	27	20	33	FALSE
chr21_46416840_46418203_+(+)	29	16	24	FALSE
chr21_46418307_46421969_+(+)	32	27	34	TRUE
chr21_46422125_46425830_+(+)	36	48	36	FALSE
chr21_46425972_46427621_+(+)	16	10	14	TRUE
chr21_46427796_46428394_+(+)	6	8	4	FALSE
chr21_46428591_46430009_+(+)	11	10	17	TRUE
chr21_46430233_46430506_+(+)	0	3	3	FALSE
chr21_46430658_46431528_+(+)	9	12	9	FALSE
chr21_46432216_46435903_+(+)	52	53	36	FALSE
chr21_46436149_46436978_+(+)	9	6	12	FALSE
chr21_46437082_46438163_+(+)	15	16	11	FALSE
chr21_46438338_46440082_+(+)	22	36	23	FALSE
chr21_46440203_46440854_+(+)	12	11	7	FALSE
chr21_46441085_46442496_+(+)	17	15	17	FALSE
chr21_46442574_46443809_+(+)	12	19	17	TRUE
chr21_46443949_46444693_+(+)	5	6	17	FALSE
chr21_46444822_46445283_+(+)	7	11	13	TRUE
chr18_62325428_62348167_+(+)	328	344	346	TRUE
chr18_62348250_62349811_+(+)	17	21	22	FALSE
chr18_62349938_62354390_+(+)	75	62	74	FALSE
chr18_62354535_62358247_+(+)	55	65	63	FALSE
chr18_62358342_62359954_+(+)	16	26	34	FALSE
chr18_62360050_62361679_+(+)	28	28	33	FALSE
chr18_62361794_62366707_+(+)	96	90	87	TRUE
chr18_62366761_62368700_+(+)	31	28	32	FALSE
chr18_62369485_62384750_+(+)	253	249	216	FALSE
chrX_14843982_14844502_-(-)	15	12	9	FALSE
chrX_14844741_14844855_-(-)	2	6	4	FALSE
chrX_14845287_14850504_-(-)	104	115	103	FALSE
chrX_14850675_14853038_-(-)	49	53	49	TRUE
chrX_14853168_14857861_-(-)	105	99	101	FALSE
chrX_14857955_14859181_-(-)	25	28	26	TRUE
chrX_14859335_14864559_-(-)	95	119	111	FALSE
chrX_14865581_14868922_-(-)	62	74	79	TRUE
chrX_14869044_14872985_-(-)	97	75	101	TRUE
chrX_11111519_11112018_+(+)	2	7	6	FALSE
chrX_11112161_11114834_+(+)	45	38	53	FALSE
chrX_11114987_11117266_+(+)	40	50	51	TRUE
chrX_11117416_11118500_+(+)	25	17	24	FALSE
chrX_11118621_11120906_+(+)	28	44	38	TRUE
chrX_11120994_11121611_+(+)	5	10	13	TRUE
chr20_18507973_18510821_+(+)	60	49	42	FALSE
chr20_18511057_18512224_+(+)	31	34	33	FALSE
chr20_18512283_18515649_+(+)	65	74	69	FALSE
chr20_18515737_18524432_+(+)	169	167	139	FALSE
chr20_18524670_18524934_+(+)	4	2	7	FALSE
chr20_18525021_18525787_+(+)	20	16	20	FALSE
chr20_18525933_18526372_+(+)	5	9	7	FALSE
chr20_18526532_18527495_+(+)	16	11	17	FALSE
chr20_18527612_18530679_+(+)	55	53	66	FALSE
chr20_18530804_18532663_+(+)	34	28	36	TRUE
chr20_18532745_18535652_+(+)	57	53	58	FALSE
chr20_18535743_18542295_+(+)	107	127	106	FALSE
chr20_18542403_18543018_+(+)	9	14	9	FALSE
chr20_18543173_18545955_+(+)	54	51	49	FALSE
chr20_18546034_18548608_+(+)	42	42	52	FALSE
chr20_18548771_18551088_+(+)	43	40	49	FALSE
chr20_18551176_18554234_+(+)	56	54	69	FALSE
chr20_18554391_18555107_+(+)	17	17	14	TRUE
chr20_18555174_18560650_+(+)	101	70	93	FALSE
chr20_13390453_13417447_-(-)	548	587	552	FALSE
chr20_13417522_13435043_-(-)	334	355	361	FALSE
chr20_13435155_13483226_-(-)	929	955	972	TRUE
chr20_13483338_13528432_-(-)	878	882	810	FALSE
chr20_13528512_13534021_-(-)	110	118	113	FALSE
chr20_13534142_13559007_-(-)	500	510	547	FALSE
chr20_13559115_13569506_-(-)	171	195	221	TRUE
chr20_13569587_13580896_-(-)	248	219	217	TRUE
chr20_13580982_13587249_-(-)	116	120	133	FALSE
chr20_13587371_13623445_-(-)	657	697	654	TRUE
chr20_13623515_13625184_-(-)	37	37	41	FALSE
chr20_13625253_13629933_-(-)	76	89	103	FALSE
chr20_13630153_13638893_-(-)	156	157	162	FALSE
chrX_5893667_5903076_-(-)	160	145	153	FALSE
chrX_5903867_5909053_-(-)	79	90	72	TRUE
chrX_5909240_6029279_-(-)	2257	2175	2250	FALSE
chrX_6029433_6150994_-(-)	2303	2227	2326	FALSE
chrX_6151772_6228540_-(-)	1361	1368	1419	FALSE
chr21_33543170_33546212_+(+)	74	69	68	FALSE
chr21_33546380_33549475_+(+)	83	62	61	TRUE
chr21_33555392_33557155_+(+)	44	47	45	TRUE
chr21_33557317_33559229_+(+)	25	27	37	FALSE
chr21_33559377_33559586_+(+)	4	8	6	TRUE
chr21_33559776_33567156_+(+)	171	177	181	FALSE
chr21_33567268_33568970_+(+)	42	29	33	FALSE
chr21_33569088_33573307_+(+)	92	80	100	FALSE
chr21_33573456_33575595_+(+)	26	52	46	FALSE
chr21_33575668_33575777_+(+)	1	3	2	FALSE
chr21_33575894_33576364_+(+)	11	16	11	TRUE
chrX_18893656_18894203_-(-)	4	9	3	FALSE
chrX_18894405_18895137_-(-)	15	8	6	FALSE
chrX_18895192_18897162_-(-)	16	24	10	TRUE
chrX_18897334_18899172_-(-)	18	21	19	TRUE
chrX_18899227_18900669_-(-)	21	27	20	TRUE
chrX_18900700_18901484_-(-)	9	14	12	FALSE
chrX_18901604_18905757_-(-)	55	47	51	FALSE
chrX_18905860_18906494_-(-)	9	4	11	FALSE
chrX_18906625_18906735_-(-)	0	1	0	TRUE
chrX_18906815_18907017_-(-)	0	2	3	FALSE
chrX_18907098_18907899_-(-)	12	10	9	FALSE
chrX_18908057_18908800_-(-)	6	17	14	TRUE
chrX_18908935_18910871_-(-)	26	34	24	FALSE
chrX_18910961_18918680_-(-)	115	117	104	FALSE
chrX_18918855_18920031_-(-)	22	19	18	FALSE
chrX_18920202_18924055_-(-)	57	54	73	FALSE
chrX_18924135_18924380_-(-)	5	4	3	TRUE
chrX_18924526_18925667_-(-)	20	27	11	FALSE
chrX_18925778_18926452_-(-)	10	11	13	TRUE
chrX_18926588_18929227_-(-)	37	42	42	TRUE
chrX_18929307_18931640_-(-)	27	41	34	TRUE
chrX_18931749_18936054_-(-)	62	61	54	FALSE
chrX_18936151_18938626_-(-)	39	39	46	FALSE
chrX_18938750_18939994_-(-)	23	25	20	TRUE
chrX_18940049_18941528_-(-)	31	28	20	FALSE
chrX_18941676_18943709_-(-)	38	35	29	TRUE
chrX_18943809_18945077_-(-)	23	20	19	TRUE
chrX_18945159_18948743_-(-)	58	56	64	TRUE
chrX_18948827_18951103_-(-)	28	35	31	TRUE
chrX_18951273_18952493_-(-)	16	16	17	TRUE
chrX_18952542_18954253_-(-)	21	38	21	FALSE
chrX_18954413_18983854_-(-)	531	515	545	TRUE
chr22_36913678_36922035_+(+)	122	123	129	TRUE
chr22_36922284_36923243_+(+)	6	11	3	TRUE
chr22_36923368_36925986_+(+)	11	33	18	TRUE
chr22_36926178_36929401_+(+)	34	45	39	FALSE
chr22_36929560_36929638_+(+)	0	2	0	FALSE
chr22_36929808_36930374_+(+)	5	8	6	TRUE
chr22_36930511_36930672_+(+)	1	1	0	TRUE
chr22_36930831_36932764_+(+)	24	35	31	FALSE
chr22_36932905_36933831_+(+)	10	10	6	TRUE
chr22_36933995_36935350_+(+)	17	16	6	TRUE
chr22_36935442_36935629_+(+)	1	3	0	FALSE
chr22_36935688_36936548_+(+)	5	7	6	TRUE
chr22_36936653_36937376_+(+)	10	6	8	FALSE
chr13_110150445_110152333_-(-)	36	40	28	FALSE
chr13_110152507_110155282_-(-)	42	46	40	FALSE
chr13_110155398_110161191_-(-)	109	89	84	FALSE
chr13_110161370_110162229_-(-)	10	17	19	FALSE
chr13_110162443_110163462_-(-)	20	21	20	TRUE
chr13_110163562_110164861_-(-)	26	13	20	FALSE
chr13_110164991_110166231_-(-)	20	20	15	FALSE
chr13_110166304_110167157_-(-)	14	7	13	FALSE
chr13_110167231_110169628_-(-)	43	31	31	FALSE
chr13_110169763_110170546_-(-)	8	10	5	FALSE
chr13_110170733_110172719_-(-)	28	22	29	FALSE
chr13_110172771_110173899_-(-)	12	20	19	FALSE
chr13_110173999_110174445_-(-)	4	5	9	TRUE
chr13_110174527_110174622_-(-)	1	1	1	TRUE
chr13_110174750_110175217_-(-)	7	6	5	TRUE
chr13_110175358_110176423_-(-)	24	21	16	FALSE
chr13_110176514_110176625_-(-)	1	0	1	FALSE
chr13_110176725_110176884_-(-)	2	2	0	FALSE
chr13_110177038_110177841_-(-)	11	23	8	TRUE
chr13_110177932_110178063_-(-)	2	1	2	TRUE
chr13_110178232_110178922_-(-)	14	16	21	FALSE
chr13_110179037_110179270_-(-)	2	2	2	TRUE
chr13_110179422_110181291_-(-)	32	30	28	FALSE
chr13_110181390_110182992_-(-)	22	24	12	FALSE
chr13_110183098_110183183_-(-)	0	1	0	FALSE
chr13_110183277_110186384_-(-)	46	51	49	TRUE
chr13_110186554_110187137_-(-)	13	15	14	FALSE
chr13_110187330_110192213_-(-)	81	84	78	TRUE
chr13_110192285_110192829_-(-)	6	10	4	FALSE
chr13_110192914_110195022_-(-)	28	22	31	TRUE
chr13_110195119_110198466_-(-)	53	74	64	TRUE
chr13_110198632_110200853_-(-)	28	28	28	FALSE
chr13_110200890_110201437_-(-)	2	2	6	FALSE
chr13_110201523_110203565_-(-)	27	29	37	TRUE
chr13_110203608_110205352_-(-)	31	41	26	FALSE
chr13_110205407_110205493_-(-)	0	1	1	TRUE
chr13_110205539_110206664_-(-)	17	11	12	FALSE
chr13_110206716_110206864_-(-)	3	3	5	FALSE
chr13_110206892_110207402_-(-)	9	5	8	FALSE
chr13_110207490_110208848_-(-)	15	28	17	TRUE
chr13_110208891_110209391_-(-)	9	14	12	TRUE
chr13_110209428_110209979_-(-)	17	9	9	TRUE
chr13_110210043_110210128_-(-)	2	2	0	FALSE
chr13_110210213_110211646_-(-)	16	20	19	TRUE
chr13_110211674_110211868_-(-)	5	9	1	TRUE
chr13_110211923_110212416_-(-)	10	10	11	FALSE
chr13_110212480_110212573_-(-)	0	1	1	FALSE
chr13_110212619_110213781_-(-)	11	14	21	FALSE
chr13_110213827_110213925_-(-)	0	3	3	TRUE
chr13_110214016_110242674_-(-)	434	454	467	TRUE
chr13_110242735_110306943_-(-)	1020	1063	975	TRUE
chrX_20155521_20156108_-(-)	15	7	6	TRUE
chrX_20156250_20161643_-(-)	110	120	102	TRUE
chrX_20161762_20162963_-(-)	21	21	22	FALSE
chrX_20163041_20164898_-(-)	35	33	38	FALSE
chrX_20165061_20167588_-(-)	53	37	47	FALSE
chrX_20167748_20169401_-(-)	30	26	27	FALSE
chrX_20169492_20172745_-(-)	58	64	89	FALSE
chrX_20172872_20175163_-(-)	39	42	45	TRUE
chrX_20175289_20176249_-(-)	20	23	10	FALSE
chrX_20176353_20176433_-(-)	4	3	0	TRUE
chrX_20176499_20176995_-(-)	8	15	10	FALSE
chrX_20177085_20186295_-(-)	167	168	188	FALSE
chrX_20186367_20187827_-(-)	28	28	29	TRUE
chrX_20187971_20188496_-(-)	8	13	9	FALSE
chrX_20188535_20193486_-(-)	96	103	80	FALSE
chrX_20193594_20194188_-(-)	18	13	13	FALSE
chrX_20194269_20195064_-(-)	27	22	25	FALSE
chrX_20195146_20204021_-(-)	155	201	179	FALSE
chrX_20204104_20209287_-(-)	90	98	93	TRUE
chrX_20209405_20234757_-(-)	505	543	525	TRUE
chrX_20234815_20266563_-(-)	689	651	705	TRUE
chr13_49534263_49540875_-(-)	135	130	99	FALSE
chr13_49541007_49541675_-(-)	18	13	13	TRUE
chr13_49541828_49544736_-(-)	54	49	57	FALSE
chr13_49544864_49549457_-(-)	86	75	84	FALSE
chr13_49549649_49551325_-(-)	27	33	29	TRUE
chr13_49551469_49552177_-(-)	7	10	11	FALSE
chr13_49552286_49555514_-(-)	46	61	50	FALSE
chr13_49555674_49559917_-(-)	68	75	69	FALSE
chr13_49560085_49566617_-(-)	82	105	82	FALSE
chr13_49566769_49567153_-(-)	11	7	5	FALSE
chr13_49567321_49580504_-(-)	239	235	240	FALSE
chr13_49580585_49585443_-(-)	71	82	60	FALSE
chr10_8054892_8055286_+(+)	2	3	3	FALSE
chr10_8055897_8058304_+(+)	30	26	25	FALSE
chr10_8058842_8063992_+(+)	60	66	50	TRUE
chr10_8064139_8069472_+(+)	95	91	79	TRUE
chr10_8069599_8073738_+(+)	68	53	71	TRUE
chrX_21706395_21737548_-(-)	541	547	512	FALSE
chrX_21737698_21743749_-(-)	111	95	131	FALSE
chrX_21743837_21754245_-(-)	181	206	208	FALSE
chrX_21754303_21757941_-(-)	56	70	77	TRUE
chr18_23532285_23533354_-(-)	20	23	14	FALSE
chr18_23533518_23534445_-(-)	17	12	17	FALSE
chr18_23534560_23535468_-(-)	14	17	11	TRUE
chr18_23535701_23536672_-(-)	11	19	14	TRUE
chr18_23536877_23538541_-(-)	22	36	21	TRUE
chr18_23538672_23539354_-(-)	6	11	13	FALSE
chr18_23539471_23539810_-(-)	6	4	10	FALSE
chr18_23540002_23540447_-(-)	12	3	8	FALSE
chr18_23540538_23541067_-(-)	14	6	5	FALSE
chr18_23541209_23541305_-(-)	2	3	3	FALSE
chr18_23541434_23543454_-(-)	41	31	29	FALSE
chr18_23543570_23544343_-(-)	18	10	16	TRUE
chr18_23544527_23544959_-(-)	5	8	10	FALSE
chr18_23545150_23548005_-(-)	47	45	49	TRUE
chr18_23548109_23551626_-(-)	66	54	55	FALSE
chr18_23551728_23554757_-(-)	43	51	30	TRUE
chr18_23554985_23556242_-(-)	18	22	29	FALSE
chr18_23556614_23557116_-(-)	5	7	11	FALSE
chr18_23557191_23560230_-(-)	43	51	55	FALSE
chr18_23560481_23561359_-(-)	18	17	21	TRUE
chr18_23561528_23568822_-(-)	165	135	131	FALSE
chr18_23568999_23572073_-(-)	49	46	66	TRUE
chr18_23572181_23573451_-(-)	26	23	26	FALSE
chr18_23573575_23586286_-(-)	223	198	193	FALSE
chr20_46560199_46563413_-(-)	41	44	54	FALSE
chr20_46563552_46566228_-(-)	45	34	40	FALSE
chr20_46566391_46575572_-(-)	153	146	147	FALSE
chr20_46575686_46583571_-(-)	94	116	107	FALSE
chr20_46583670_46588058_-(-)	68	79	85	TRUE
chr20_46588164_46589159_-(-)	13	6	11	TRUE
chr20_46589256_46592403_-(-)	43	59	36	FALSE
chr20_46592530_46596156_-(-)	56	63	59	TRUE
chr20_46596343_46599970_-(-)	59	69	66	FALSE
chr20_46600038_46610445_-(-)	165	157	166	FALSE
chr20_46610610_46613459_-(-)	48	57	51	TRUE
chr20_46613726_46651310_-(-)	581	582	576	FALSE
chr22_25199910_25201376_+(+)	14	20	21	TRUE
chr22_25201472_25202673_+(+)	6	17	14	FALSE
chr22_25202793_25203762_+(+)	21	21	9	FALSE
chr22_25203896_25205219_+(+)	16	17	19	FALSE
chr22_25205363_25207046_+(+)	28	19	28	FALSE
chr18_49826624_49835343_-(-)	136	154	171	FALSE
chr18_49835425_49836710_-(-)	16	31	25	FALSE
chr18_49836886_49837516_-(-)	12	11	22	FALSE
chr18_49837803_49839143_-(-)	24	23	25	TRUE
chr18_49839295_49841364_-(-)	32	36	40	TRUE
chr18_49841455_49843240_-(-)	28	24	24	FALSE
chr18_49843393_49847145_-(-)	37	41	47	TRUE
chr18_49847290_49849566_-(-)	24	22	26	TRUE
chr18_49849661_49853448_-(-)	46	53	56	FALSE
chr18_49853648_49856812_-(-)	50	57	45	TRUE
chr18_49856891_49863226_-(-)	95	89	89	TRUE
chr18_49863328_49864140_-(-)	8	12	8	TRUE
chr18_49864381_49872166_-(-)	136	116	138	FALSE
chr18_49872233_49875686_-(-)	67	50	49	FALSE
chr18_49875828_49877762_-(-)	27	33	34	TRUE
chr18_49877883_49878944_-(-)	26	20	15	TRUE
chr18_49879091_49880370_-(-)	19	20	24	FALSE
chr18_49880456_49894940_-(-)	233	237	244	FALSE
chr18_49895175_49902593_-(-)	121	132	112	TRUE
chr18_49902834_49904671_-(-)	35	34	25	FALSE
chr18_49904829_49906418_-(-)	23	22	22	TRUE
chr18_49906631_49912061_-(-)	82	81	98	FALSE
chr18_49912174_49929511_-(-)	236	272	283	FALSE
chr18_49929599_49936251_-(-)	94	105	112	FALSE
chr18_49936350_49937244_-(-)	14	13	14	FALSE
chr18_49937398_49953259_-(-)	304	296	281	FALSE
chr18_49953344_49954312_-(-)	11	14	18	TRUE
chr18_49954436_49962265_-(-)	132	108	122	TRUE
chr18_49962407_49962948_-(-)	8	8	9	FALSE
chr18_49963031_49974349_-(-)	181	189	185	TRUE
chr18_49974616_49980443_-(-)	86	86	89	FALSE
chr18_49980554_49984717_-(-)	82	67	63	TRUE
chr18_49984826_49990438_-(-)	89	95	109	TRUE
chr18_49990521_49992287_-(-)	33	22	21	TRUE
chr18_49992432_50001254_-(-)	164	148	137	TRUE
chr18_50001412_50036849_-(-)	639	690	623	FALSE
chr18_50036995_50040142_-(-)	48	59	48	FALSE
chr18_50040315_50055267_-(-)	261	285	252	FALSE
chr18_50055379_50194766_-(-)	2413	2463	2389	FALSE
chr13_95552974_95560131_+(+)	111	126	117	TRUE
chr13_95560294_95560381_+(+)	1	3	6	FALSE
chr13_95560464_95577230_+(+)	333	311	299	TRUE
chr13_95577339_95577899_+(+)	10	14	11	TRUE
chr10_13100303_13108137_+(+)	119	127	130	FALSE
chr10_13108290_13109111_+(+)	8	12	11	TRUE
chr10_13109289_13110273_+(+)	23	12	11	FALSE
chr10_13110477_13112452_+(+)	23	33	35	FALSE
chr10_13112636_13116266_+(+)	68	66	55	FALSE
chr10_13116341_13118887_+(+)	39	51	40	TRUE
chr10_13119041_13122384_+(+)	57	51	47	FALSE
chr10_13122488_13123994_+(+)	34	26	24	FALSE
chr10_13124111_13125417_+(+)	32	32	29	FALSE
chr10_13125568_13125945_+(+)	9	8	7	TRUE
chr10_13126040_13127744_+(+)	35	29	35	FALSE
chr10_13127904_13132066_+(+)	64	72	69	FALSE
chr10_13132198_13133501_+(+)	30	25	23	FALSE
chr10_13133582_13136744_+(+)	35	41	40	FALSE
chr21_34792611_34799300_-(-)	95	116	107	TRUE
chr21_34799463_34834409_-(-)	546	547	536	TRUE
chr21_34834602_34859473_-(-)	377	443	367	FALSE
chr21_34859579_34880556_-(-)	360	331	343	FALSE
chr21_34880714_34886842_-(-)	110	136	129	TRUE
chr21_34887097_34892924_-(-)	56	65	73	FALSE
chr21_34892964_35048841_-(-)	2601	2602	2626	FALSE
chr21_35048959_35049167_-(-)	4	6	1	FALSE
chr13_114314644_114321109_+(+)	118	101	110	FALSE
chr13_114321233_114323787_+(+)	52	55	53	FALSE
chr10_6012897_6018052_-(-)	90	77	70	FALSE
chr10_6018120_6019427_-(-)	30	31	23	TRUE
chr10_6019500_6019869_-(-)	3	3	5	FALSE
chr10_6019942_6021477_-(-)	15	15	20	TRUE
chr10_6021694_6024243_-(-)	24	35	17	TRUE
chr10_6024355_6025833_-(-)	24	18	16	TRUE
chr10_6026026_6062087_-(-)	582	589	567	FALSE
chr21_32601974_32602271_-(-)	2	5	2	FALSE
chr21_32602368_32603160_-(-)	8	11	19	FALSE
chr21_32603293_32604124_-(-)	7	13	13	FALSE
chr21_32604284_32607648_-(-)	45	48	43	FALSE
chr21_32607717_32609837_-(-)	30	30	38	TRUE
chr21_32610006_32612104_-(-)	38	30	49	FALSE
chrX_21374962_21426496_+(+)	1104	1011	1063	FALSE
chrX_21426661_21432611_+(+)	142	136	133	FALSE
chrX_21432815_21440693_+(+)	161	202	214	FALSE
chrX_21440782_21470765_+(+)	585	656	605	FALSE
chrX_21470808_21490458_+(+)	462	416	450	FALSE
chrX_21490579_21497786_+(+)	160	169	180	FALSE
chrX_21497847_21501519_+(+)	89	89	71	FALSE
chrX_21501589_21516484_+(+)	303	380	333	FALSE
chrX_21516632_21526866_+(+)	224	223	274	FALSE
chrX_21527001_21531855_+(+)	113	121	105	FALSE
chrX_21532068_21561470_+(+)	610	579	601	TRUE
chrX_21561561_21563237_+(+)	38	26	42	TRUE
chrX_21563453_21590571_+(+)	563	584	610	FALSE
chrX_21590621_21591021_+(+)	5	8	9	FALSE
chrX_21591195_21594973_+(+)	70	97	86	FALSE
chrX_21595048_21595323_+(+)	8	6	6	TRUE
chrX_21595396_21601281_+(+)	132	124	129	TRUE
chrX_21601350_21606778_+(+)	114	112	123	FALSE
chrX_21606880_21609070_+(+)	42	39	43	FALSE
chrX_21609618_21648830_+(+)	822	794	810	TRUE
chrX_21649028_21652305_+(+)	65	46	53	FALSE
chr21_31659842_31663789_+(+)	54	63	54	TRUE
chr21_31663887_31666448_+(+)	45	46	38	TRUE
chr21_31666519_31667257_+(+)	9	27	16	FALSE
chr21_31667376_31668470_+(+)	31	20	20	TRUE
chrX_38352774_38367290_+(+)	272	290	243	TRUE
chrX_38367430_38369795_+(+)	45	35	47	FALSE
chrX_38369878_38381341_+(+)	214	216	204	FALSE
chrX_38381430_38401274_+(+)	397	376	336	TRUE
chrX_38401429_38403617_+(+)	40	36	48	FALSE
chrX_38403741_38408741_+(+)	93	88	104	TRUE
chrX_38408796_38408875_+(+)	1	2	0	FALSE
chrX_38409026_38411861_+(+)	49	54	61	FALSE
chrX_38412000_38421022_+(+)	153	196	187	FALSE
chr10_4990039_4991830_-(-)	31	36	38	FALSE
chr10_4991914_4995318_-(-)	74	64	62	TRUE
chr10_4995485_4995755_-(-)	5	4	6	FALSE
chr10_4995866_4998624_-(-)	46	48	72	FALSE
chr10_4998748_4999199_-(-)	8	6	5	FALSE
chr10_4999278_5000549_-(-)	16	22	28	TRUE
chr10_5000667_5001513_-(-)	18	19	18	FALSE
chr10_5001682_5003751_-(-)	36	38	30	TRUE
chr13_100089226_100102882_+(+)	244	247	257	FALSE
chr13_100102961_100111840_+(+)	165	162	171	TRUE
chr13_100111889_100111992_+(+)	2	4	4	FALSE
chr13_100112062_100154978_+(+)	800	798	802	FALSE
chr13_100155093_100157286_+(+)	44	44	58	FALSE
chr13_100157341_100209331_+(+)	1036	991	964	FALSE
chr13_100209464_100235841_+(+)	475	493	452	FALSE
chr13_100235879_100257594_+(+)	419	386	434	FALSE
chr13_100257674_100262728_+(+)	89	96	112	TRUE
chr13_100262832_100268688_+(+)	114	126	118	FALSE
chr13_100268784_100273195_+(+)	97	98	83	FALSE
chr13_100273347_100301459_+(+)	497	539	483	TRUE
chr13_100301604_100302923_+(+)	29	25	39	TRUE
chr13_100302999_100307191_+(+)	85	93	90	FALSE
chr13_100307261_100309832_+(+)	61	48	62	FALSE
chr13_100309909_100330560_+(+)	418	399	407	TRUE
chr13_100330672_100340156_+(+)	204	187	199	FALSE
chr13_100340260_100368471_+(+)	572	604	594	TRUE
chr13_100368575_100425632_+(+)	1087	1083	1030	FALSE
chr13_100425732_100449251_+(+)	442	446	412	TRUE
chr13_100449306_100515426_+(+)	1183	1132	1091	FALSE
chr13_100515568_100527674_+(+)	187	205	180	FALSE
chr13_100527753_100530097_+(+)	36	28	30	FALSE
chr18_63775717_63782354_+(+)	144	152	143	FALSE
chr18_63782541_63792392_+(+)	207	164	201	TRUE
chr18_63792444_63793160_+(+)	12	14	12	TRUE
chr18_63793278_63796265_+(+)	43	56	55	TRUE
chr18_63796384_63798603_+(+)	36	42	49	TRUE
chr18_63798747_63800865_+(+)	41	38	39	FALSE
chr18_63801013_63804236_+(+)	83	67	64	FALSE
chr13_99983140_99984945_+(+)	25	22	27	TRUE
chr13_99985110_99985322_+(+)	0	0	0	TRUE
chr21_43719382_43734068_+(+)	151	170	148	FALSE
chr21_43734124_43741666_+(+)	65	54	71	FALSE
chr21_43741772_43743723_+(+)	22	21	17	FALSE
chr21_43743808_43746078_+(+)	36	26	26	TRUE
chr21_43746126_43748994_+(+)	35	30	34	FALSE
chr21_43749081_43750499_+(+)	13	4	23	TRUE
chr21_43750546_43752517_+(+)	17	14	15	FALSE
chr21_43752630_43753582_+(+)	12	4	10	FALSE
chr21_43753720_43755697_+(+)	22	20	23	FALSE
chr21_43755765_43755950_+(+)	1	1	2	TRUE
chr22_37697090_37697587_+(+)	3	4	6	TRUE
chr22_37697697_37701305_+(+)	43	57	29	TRUE
chr22_37701480_37710426_+(+)	109	102	105	FALSE
chr22_37710567_37713209_+(+)	42	38	27	TRUE
chr22_37713412_37715762_+(+)	24	31	19	FALSE
chr22_37715935_37723184_+(+)	77	92	105	FALSE
chr22_37726504_37733297_+(+)	90	71	103	FALSE
chr22_37733413_37734398_+(+)	12	9	11	FALSE
chr22_37735443_37738641_+(+)	51	40	44	FALSE
chr22_37738720_37740894_+(+)	23	16	28	TRUE
chr22_37741033_37751771_+(+)	111	128	131	FALSE
chr22_37751829_37754876_+(+)	28	29	32	TRUE
chr22_37754985_37755100_+(+)	2	1	1	FALSE
chr22_37755191_37755549_+(+)	3	2	1	FALSE
chr22_37755660_37757612_+(+)	22	21	24	TRUE
chr22_37758139_37759153_+(+)	13	9	12	FALSE
chr22_37759265_37765669_+(+)	86	82	80	TRUE
chr22_37765818_37768073_+(+)	28	33	34	TRUE
chr22_37768177_37769027_+(+)	11	9	12	FALSE
chr22_37769188_37769261_+(+)	0	0	1	FALSE
chr22_37769376_37771649_+(+)	21	27	35	TRUE
chr22_37771737_37772600_+(+)	10	6	12	TRUE
chr22_37772765_37773782_+(+)	10	9	8	FALSE
chr22_42693998_42695490_-(-)	16	12	14	FALSE
chr22_42695632_42720796_-(-)	304	307	314	FALSE
chr13_113668086_113669686_+(+)	16	13	23	FALSE
chr13_113669815_113671498_+(+)	16	14	17	FALSE
chr13_113671657_113723073_+(+)	13	15	13	TRUE
chr13_113723158_113731218_+(+)	90	65	86	TRUE
chr13_113731344_113732883_+(+)	9	11	11	FALSE
chr13_113733086_113735067_+(+)	10	8	9	FALSE
chr21_43774331_43774657_-(-)	4	3	4	TRUE
chr21_43774760_43776203_-(-)	16	17	19	FALSE
chr20_46367561_46368890_-(-)	21	20	20	FALSE
chr20_46368969_46370442_-(-)	28	31	25	FALSE
chr20_46370526_46371351_-(-)	17	15	12	FALSE
chr20_46371460_46371578_-(-)	0	1	0	FALSE
chr20_46371692_46371805_-(-)	1	1	0	TRUE
chr20_46371970_46373398_-(-)	16	22	28	FALSE
chr20_46373536_46374331_-(-)	8	14	11	FALSE
chr20_46374441_46374535_-(-)	0	2	0	FALSE
chr20_46374641_46375235_-(-)	9	7	16	FALSE
chr20_46375371_46375667_-(-)	2	8	5	TRUE
chr20_46375791_46380252_-(-)	83	87	76	FALSE
chr20_46380304_46383415_-(-)	45	49	69	FALSE
chr20_46383495_46386123_-(-)	42	47	48	FALSE
chr20_46386276_46387337_-(-)	26	21	8	TRUE
chr20_46387438_46389038_-(-)	32	26	26	FALSE
chr20_46389221_46393092_-(-)	73	64	63	FALSE
chr20_46393144_46393528_-(-)	8	2	5	FALSE
chr20_46393602_46394048_-(-)	7	11	4	TRUE
chr20_46394090_46394404_-(-)	6	2	3	TRUE
chr20_46394533_46398696_-(-)	61	78	82	TRUE
chr20_46398772_46406547_-(-)	129	108	130	TRUE
chr13_113122926_113129451_+(+)	71	81	80	FALSE
chr13_113129613_113138456_+(+)	157	153	159	TRUE
chr13_113138482_113139356_+(+)	23	14	14	FALSE
chr13_113139471_113140918_+(+)	22	18	30	FALSE
chr13_113141051_113143850_+(+)	32	26	25	FALSE
chr13_113144096_113147378_+(+)	48	33	26	FALSE
chr13_113147497_113148915_+(+)	18	18	15	TRUE
chr18_59331130_59331417_-(-)	7	10	4	TRUE
chr18_59331540_59333090_-(-)	33	42	30	TRUE
chr18_59333245_59338556_-(-)	97	101	112	FALSE
chr18_59338628_59338759_-(-)	1	0	1	TRUE
chr18_59338954_59345918_-(-)	131	137	136	FALSE
chr18_59346052_59347512_-(-)	18	26	26	TRUE
chr18_59347572_59349112_-(-)	44	32	30	FALSE
chr18_59349237_59353201_-(-)	90	86	107	FALSE
chr18_59353302_59354518_-(-)	33	28	17	FALSE
chr18_59354581_59355312_-(-)	15	25	20	TRUE
chr18_59355421_59355503_-(-)	3	1	2	FALSE
chr18_59355659_59359030_-(-)	79	73	76	TRUE
chrX_18991049_18994895_-(-)	61	70	61	FALSE
chrX_18995049_18996050_-(-)	14	22	30	TRUE
chrX_18996153_18998995_-(-)	54	46	35	FALSE
chrX_18999280_18999860_-(-)	11	14	18	FALSE
chrX_18999961_19002845_-(-)	44	45	38	FALSE
chrX_19003115_19004757_-(-)	29	29	36	FALSE
chrX_19004880_19006001_-(-)	24	27	21	TRUE
chrX_19006106_19006219_-(-)	1	4	1	TRUE
chrX_19006266_19007234_-(-)	15	19	10	TRUE
chrX_19007358_19007979_-(-)	14	19	7	FALSE
chrX_19008124_19009625_-(-)	22	12	31	FALSE
chrX_19009783_19010612_-(-)	12	14	14	FALSE
chrX_19010779_19013685_-(-)	48	64	50	TRUE
chrX_19014075_19019598_-(-)	107	97	97	FALSE
chrX_19019666_19021103_-(-)	26	29	24	FALSE
chrX_19021199_19023415_-(-)	36	32	35	TRUE
chrX_19023454_19023908_-(-)	6	14	13	FALSE
chrX_19023949_19027218_-(-)	54	56	64	TRUE
chrX_19027275_19028182_-(-)	19	31	17	FALSE
chrX_19028239_19030983_-(-)	55	62	59	TRUE
chrX_19031038_19033612_-(-)	50	49	60	FALSE
chrX_19033655_19035941_-(-)	40	50	42	FALSE
chrX_19035978_19037466_-(-)	26	31	37	FALSE
chrX_19037491_19037588_-(-)	2	3	1	FALSE
chrX_19037637_19040188_-(-)	55	43	55	FALSE
chrX_19040225_19068716_-(-)	482	521	465	FALSE
chrX_19068836_19082701_-(-)	223	242	221	TRUE
chrX_19082747_19122441_-(-)	569	611	619	FALSE
chrX_19344095_19349311_+(+)	91	86	87	TRUE
chrX_19349372_19349936_+(+)	13	15	6	FALSE
chrX_19350111_19351280_+(+)	19	19	17	TRUE
chrX_19351408_19353081_+(+)	30	23	27	TRUE
chrX_19353174_19354490_+(+)	25	25	21	TRUE
chrX_19354584_19355348_+(+)	12	11	17	TRUE
chrX_19355505_19355685_+(+)	2	1	2	FALSE
chrX_19355758_19357651_+(+)	28	37	37	FALSE
chrX_19357720_19358915_+(+)	18	22	20	FALSE
chrX_19359025_19359488_+(+)	4	7	11	FALSE
chr13_93227617_93545262_+(+)	6171	6463	6545	TRUE
chr13_93545422_93830153_+(+)	5738	5900	5918	FALSE
chr13_93830546_94027728_+(+)	3851	3872	4046	FALSE
chr13_94027895_94286348_+(+)	5052	5120	5123	FALSE
chr13_94286480_94305979_+(+)	397	389	352	TRUE
chr13_94306124_94382413_+(+)	1372	1393	1286	TRUE
chr13_94382551_94398465_+(+)	267	286	300	TRUE
chr13_94398642_94403014_+(+)	66	85	80	FALSE
chr10_13278355_13280975_-(-)	45	48	49	FALSE
chr10_13281111_13283689_-(-)	46	43	33	FALSE
chr10_13283840_13288359_-(-)	73	84	73	FALSE
chr10_13288542_13291830_-(-)	39	57	48	FALSE
chr10_13291913_13294427_-(-)	31	36	39	FALSE
chr10_13294597_13295495_-(-)	14	11	13	FALSE
chr10_13295607_13298186_-(-)	43	40	46	TRUE
chr10_13298246_13299967_-(-)	40	8	16	TRUE
chr21_37367629_37420298_+(+)	1077	1059	978	FALSE
chr21_37420385_37472683_+(+)	1056	1022	1095	TRUE
chr21_37472881_37478207_+(+)	131	104	99	FALSE
chr21_37478301_37480637_+(+)	55	51	42	TRUE
chr21_37480827_37486466_+(+)	112	101	101	TRUE
chr21_37486615_37490174_+(+)	89	96	66	FALSE
chr21_37490462_37493016_+(+)	68	63	67	FALSE
chr21_37493164_37496117_+(+)	51	63	53	FALSE
chr21_37496259_37505282_+(+)	179	166	178	TRUE
chr21_37505590_37506098_+(+)	12	13	11	FALSE
chr21_37506224_37511910_+(+)	105	95	94	FALSE
chrX_46837203_46853475_+(+)	269	280	307	FALSE
chrX_46854142_46859987_+(+)	102	153	125	FALSE
chrX_46860103_46877504_+(+)	286	342	310	FALSE
chrX_46877591_46879685_+(+)	48	45	49	FALSE
chrX_37780123_37782087_+(+)	45	43	50	TRUE
chrX_37782184_37783489_+(+)	37	26	25	FALSE
chrX_37783601_37791974_+(+)	180	168	193	FALSE
chrX_37792060_37793664_+(+)	24	37	36	TRUE
chrX_37793811_37795950_+(+)	38	39	37	FALSE
chrX_37796142_37798954_+(+)	63	62	61	FALSE
chrX_37799085_37801255_+(+)	33	32	48	FALSE
chrX_37801349_37803876_+(+)	42	50	52	FALSE
chrX_37804131_37805005_+(+)	17	23	16	FALSE
chrX_37805169_37806386_+(+)	23	29	24	TRUE
chrX_37806534_37809566_+(+)	60	57	55	TRUE
chrX_37809692_37810790_+(+)	20	24	14	FALSE
chrX_21839810_21843169_+(+)	53	73	65	TRUE
chrX_21843319_21845170_+(+)	47	41	41	FALSE
chrX_21845385_21851508_+(+)	142	138	103	FALSE
chrX_21851613_21853375_+(+)	41	40	35	FALSE
chrX_21853504_21868466_+(+)	279	296	316	FALSE
chrX_21868586_21869497_+(+)	18	16	17	TRUE
chrX_21869679_21878041_+(+)	170	167	160	FALSE
chrX_21878137_21878496_+(+)	10	13	9	TRUE
chrX_21878693_21880896_+(+)	39	46	43	FALSE
chrX_21880973_21882432_+(+)	26	32	31	FALSE
chrX_30304824_30308195_-(-)	52	59	58	TRUE
chrX_18642157_18644429_-(-)	36	30	36	FALSE
chrX_18644626_18647190_-(-)	34	43	38	TRUE
chrX_18647333_18656652_-(-)	121	110	131	FALSE
chrX_18656759_18657639_-(-)	21	14	20	FALSE
chrX_18657666_18672016_-(-)	206	215	210	FALSE
chrX_23989031_24005988_-(-)	298	303	288	FALSE
chrX_24006701_24024856_-(-)	349	330	353	TRUE
chrX_24025059_24027139_-(-)	26	27	18	FALSE
chr18_26455902_26459619_-(-)	63	60	64	FALSE
chr18_26459926_26476514_-(-)	267	243	277	FALSE
chr18_26476660_26501071_-(-)	429	426	438	FALSE
chr18_26501251_26546727_-(-)	845	803	837	TRUE
chrX_24055038_24055614_+(+)	9	9	11	FALSE
chrX_24055679_24057420_+(+)	32	39	29	FALSE
chrX_24057549_24057632_+(+)	0	5	0	TRUE
chrX_24057755_24060087_+(+)	38	35	46	FALSE
chrX_24060183_24062415_+(+)	40	35	34	FALSE
chrX_24062575_24064200_+(+)	33	37	42	TRUE
chrX_24064336_24065997_+(+)	52	32	28	TRUE
chrX_24066093_24067963_+(+)	39	24	27	FALSE
chrX_24068109_24071557_+(+)	68	51	49	FALSE
chrX_24071728_24073090_+(+)	28	26	15	FALSE
chrX_24073264_24076721_+(+)	60	63	51	FALSE
chr13_42574523_42581125_+(+)	128	112	127	TRUE
chr13_42581294_42600751_+(+)	353	345	381	TRUE
chr13_42600798_42600882_+(+)	0	4	0	FALSE
chr13_42600982_42606496_+(+)	104	103	92	FALSE
chr21_43053984_43056802_-(-)	29	29	14	FALSE
chr21_43056888_43058144_-(-)	5	4	5	TRUE
chr21_43058254_43058833_-(-)	5	7	2	FALSE
chr21_43058969_43059225_-(-)	0	3	3	FALSE
chr21_43059304_43060440_-(-)	8	11	5	TRUE
chr21_43060547_43062310_-(-)	12	11	27	TRUE
chr21_43062396_43062952_-(-)	7	4	6	FALSE
chr21_43063079_43063899_-(-)	10	7	10	FALSE
chr21_43063992_43065202_-(-)	9	10	15	FALSE
chr21_43065273_43065386_-(-)	1	3	0	TRUE
chr21_43065522_43065615_-(-)	0	0	2	FALSE
chr21_43065696_43066242_-(-)	0	4	2	FALSE
chr21_43066378_43068508_-(-)	16	19	28	FALSE
chr21_43068616_43071984_-(-)	34	51	39	TRUE
chr21_43072202_43073265_-(-)	5	17	16	FALSE
chr21_43073342_43075769_-(-)	11	31	21	FALSE
chr18_59269502_59272360_-(-)	47	48	49	TRUE
chr18_59272615_59272917_-(-)	1	2	3	TRUE
chr21_43169289_43170516_+(+)	12	10	15	FALSE
chr21_43170640_43172070_+(+)	11	11	14	TRUE
chrX_49922793_49923406_+(+)	6	5	9	FALSE
chrX_49923483_49925170_+(+)	23	38	22	FALSE
chrX_49925315_50042315_+(+)	2100	2010	2186	FALSE
chrX_50042463_50069878_+(+)	556	531	437	FALSE
chrX_50070031_50072488_+(+)	51	56	44	FALSE
chrX_50072589_50075794_+(+)	65	69	63	FALSE
chrX_50075983_50080593_+(+)	59	72	95	TRUE
chrX_50080717_50081640_+(+)	14	22	13	TRUE
chrX_50081848_50085979_+(+)	76	94	79	FALSE
chrX_50086061_50086327_+(+)	4	6	2	TRUE
chrX_50086871_50088697_+(+)	28	28	35	TRUE
chrX_50088885_50090115_+(+)	27	25	31	FALSE
chrX_50090515_50090669_+(+)	4	3	1	FALSE
chrX_50090887_50092128_+(+)	24	24	31	TRUE
chr13_48233478_48253807_+(+)	428	374	431	FALSE
chr13_48253937_48256176_+(+)	47	44	37	FALSE
chr13_48256384_48258125_+(+)	37	34	42	FALSE
chr13_48258237_48258796_+(+)	13	19	10	FALSE
chr13_48258948_48261138_+(+)	37	43	43	FALSE
chr18_79973857_79977597_-(-)	69	61	57	TRUE
chr18_79977702_79988239_-(-)	166	190	164	FALSE
chr21_33403617_33414887_+(+)	176	195	129	TRUE
chr21_33415021_33421479_+(+)	98	107	98	TRUE
chr21_33421686_33426883_+(+)	70	74	94	FALSE
chr21_33427033_33432176_+(+)	73	65	66	FALSE
chr21_33432337_33432713_+(+)	11	6	5	FALSE
chr21_33432872_33436827_+(+)	57	62	61	FALSE
chr22_31754165_31754861_+(+)	15	4	7	FALSE
chr22_31754980_31758545_+(+)	89	51	62	FALSE
chr22_31758634_31760655_+(+)	19	38	28	TRUE
chr22_31760703_31764974_+(+)	57	71	57	TRUE
chr22_31765061_31766584_+(+)	27	33	30	TRUE
chr22_31766669_31768813_+(+)	36	33	30	TRUE
chr22_31768864_31778098_+(+)	159	144	144	FALSE
chr22_31778169_31783906_+(+)	82	88	81	FALSE
chr22_31783986_31784813_+(+)	16	13	15	TRUE
chr22_31784876_31792032_+(+)	121	125	127	FALSE
chr22_31792103_31792744_+(+)	6	17	8	TRUE
chr22_31792818_31797599_+(+)	67	75	84	TRUE
chr22_31797704_31798581_+(+)	11	8	13	FALSE
chr22_31798657_31802703_+(+)	68	74	65	TRUE
chr22_31802839_31804161_+(+)	25	19	23	TRUE
chr22_31804224_31804841_+(+)	8	7	13	TRUE
chr22_31804916_31806121_+(+)	26	14	26	TRUE
chr22_31806192_31809610_+(+)	62	65	46	FALSE
chr22_31809648_31810520_+(+)	14	15	14	TRUE
chr22_31810642_31814991_+(+)	71	68	58	TRUE
chr22_31815213_31819021_+(+)	54	49	54	FALSE
chr22_31819226_31821501_+(+)	39	26	34	FALSE
chr22_31821638_31822692_+(+)	19	23	19	FALSE
chr22_31822791_31833914_+(+)	175	178	192	TRUE
chr22_31833981_31836971_+(+)	53	74	37	TRUE
chr22_31837156_31838684_+(+)	27	16	25	FALSE
chr22_31838846_31843094_+(+)	84	70	65	FALSE
chr22_31843213_31843644_+(+)	10	6	12	TRUE
chr22_31843813_31845017_+(+)	20	23	12	FALSE
chr22_31845238_31846833_+(+)	29	23	23	TRUE
chr22_31846968_31857444_+(+)	173	156	159	FALSE
chr22_31857554_31861367_+(+)	63	65	51	FALSE
chr22_31861434_31870589_+(+)	125	158	158	TRUE
chr22_31870745_31873254_+(+)	41	25	46	FALSE
chr22_31873333_31874272_+(+)	16	12	16	FALSE
chr22_31874406_31876156_+(+)	33	28	28	FALSE
chr22_31876266_31879524_+(+)	51	45	50	FALSE
chr22_31879753_31893581_+(+)	216	196	186	FALSE
chr22_31893752_31897481_+(+)	62	48	55	FALSE
chr22_31897654_31901741_+(+)	52	60	49	FALSE
chr22_31901803_31905983_+(+)	64	59	58	FALSE
chr22_31906067_31906204_+(+)	0	1	0	TRUE
chr10_16825083_16828804_-(-)	71	64	70	FALSE
chr10_16829041_16831251_-(-)	39	32	38	TRUE
chr10_16831418_16835013_-(-)	58	56	56	FALSE
chr10_16835196_16836234_-(-)	27	20	11	FALSE
chr10_16836383_16840329_-(-)	67	52	80	FALSE
chr10_16840536_16840884_-(-)	6	7	11	FALSE
chr10_16841048_16851234_-(-)	201	162	173	FALSE
chr10_16851444_16869635_-(-)	322	356	332	TRUE
chr10_16869854_16874373_-(-)	89	70	66	FALSE
chr10_16874504_16876896_-(-)	41	45	51	FALSE
chr10_16877098_16888416_-(-)	209	226	222	TRUE
chr10_16888567_16890370_-(-)	34	31	41	FALSE
chr10_16890528_16898995_-(-)	197	161	174	FALSE
chr10_16899184_16900624_-(-)	27	32	36	FALSE
chr10_16900851_16901337_-(-)	8	14	12	FALSE
chr10_16901460_16903965_-(-)	41	42	47	FALSE
chr10_16904116_16906202_-(-)	39	39	26	FALSE
chr10_16906410_16907507_-(-)	22	31	22	TRUE
chr10_16907680_16913810_-(-)	103	99	114	FALSE
chr10_16913993_16915031_-(-)	20	22	22	FALSE
chr10_16915173_16915820_-(-)	8	7	12	TRUE
chr10_16916031_16918621_-(-)	47	62	49	FALSE
chr10_16918801_16919962_-(-)	21	21	26	FALSE
chr10_16920138_16925240_-(-)	115	120	97	TRUE
chr10_16925425_16925583_-(-)	4	4	3	TRUE
chr10_16925775_16928156_-(-)	46	38	43	TRUE
chr10_16928304_16933086_-(-)	96	85	90	FALSE
chr10_16933285_16937591_-(-)	83	88	75	FALSE
chr10_16937785_16938962_-(-)	29	19	23	FALSE
chr10_16939148_16940031_-(-)	15	24	17	FALSE
chr10_16940238_16947234_-(-)	138	127	109	FALSE
chr10_16947368_16948477_-(-)	15	16	19	TRUE
chr10_16948607_16950000_-(-)	31	29	23	FALSE
chr10_16950112_16952275_-(-)	36	38	41	FALSE
chr10_16952390_16954388_-(-)	29	32	28	FALSE
chr10_16954549_16982483_-(-)	453	504	482	FALSE
chr10_16982654_16984104_-(-)	36	31	32	FALSE
chr10_16984280_16990333_-(-)	90	89	103	TRUE
chr10_16990516_17019832_-(-)	528	514	466	FALSE
chr10_17019984_17041032_-(-)	358	403	384	FALSE
chr10_17041221_17043826_-(-)	55	52	62	FALSE
chr10_17043984_17045006_-(-)	21	19	21	TRUE
chr10_17045189_17045933_-(-)	14	15	12	FALSE
chr10_17046095_17047413_-(-)	32	29	30	FALSE
chr10_17047604_17065507_-(-)	324	321	333	TRUE
chr10_17065639_17068063_-(-)	39	52	42	FALSE
chr10_17068281_17068604_-(-)	7	9	6	TRUE
chr10_17068771_17071425_-(-)	56	72	54	TRUE
chr10_17071605_17071826_-(-)	4	9	4	TRUE
chr10_17071972_17084270_-(-)	264	245	248	FALSE
chr10_17084462_17085596_-(-)	11	29	14	FALSE
chr10_17085760_17088163_-(-)	42	61	42	FALSE
chr10_17088346_17100004_-(-)	237	202	209	FALSE
chr10_17100240_17103124_-(-)	59	69	65	FALSE
chr10_17103238_17104418_-(-)	21	23	12	FALSE
chr10_17104606_17105456_-(-)	23	19	13	FALSE
chr10_17105576_17109639_-(-)	70	82	63	FALSE
chr10_17109736_17110918_-(-)	26	20	26	FALSE
chr10_17111051_17114026_-(-)	45	61	49	TRUE
chr10_17114190_17115470_-(-)	16	31	17	TRUE
chr10_17115598_17122794_-(-)	121	147	133	TRUE
chr10_17122899_17123587_-(-)	20	12	13	FALSE
chr10_17123690_17126760_-(-)	57	55	60	FALSE
chr10_17126800_17127828_-(-)	13	28	14	TRUE
chr10_17127925_17129120_-(-)	25	27	26	FALSE
chr10_17129251_17129643_-(-)	6	11	6	TRUE
chr10_17228525_17229275_+(+)	5	5	4	FALSE
chr10_17229986_17230649_+(+)	5	4	2	FALSE
chr10_17230711_17233586_+(+)	53	57	63	FALSE
chr10_17233683_17233769_+(+)	1	4	1	TRUE
chr10_17233932_17234692_+(+)	7	12	11	FALSE
chr10_17234819_17235168_+(+)	10	10	4	FALSE
chr10_17235390_17235845_+(+)	9	12	10	TRUE
chr10_17235890_17236293_+(+)	6	5	4	FALSE
chr10_17236380_17237229_+(+)	18	17	17	FALSE
chrX_47194025_47198802_+(+)	46	52	62	FALSE
chrX_47198920_47199047_+(+)	0	2	0	FALSE
chrX_47199107_47199208_+(+)	0	5	2	TRUE
chrX_47199378_47199479_+(+)	0	0	1	TRUE
chrX_47199615_47200893_+(+)	15	13	17	FALSE
chrX_47201001_47201275_+(+)	1	2	3	FALSE
chrX_47201367_47201477_+(+)	0	3	2	TRUE
chrX_47201611_47202155_+(+)	7	7	9	FALSE
chrX_47202254_47202357_+(+)	1	1	3	FALSE
chrX_47202505_47202637_+(+)	0	1	1	FALSE
chrX_47202815_47202942_+(+)	1	1	1	FALSE
chrX_47203048_47203133_+(+)	0	0	1	FALSE
chrX_47203215_47203540_+(+)	4	4	3	FALSE
chrX_47203697_47205947_+(+)	24	24	35	FALSE
chrX_47206114_47206247_+(+)	1	2	1	FALSE
chrX_47206445_47209622_+(+)	45	45	52	FALSE
chrX_47209688_47209927_+(+)	7	3	2	TRUE
chrX_47210124_47210841_+(+)	15	10	14	FALSE
chrX_47210917_47211035_+(+)	1	2	2	FALSE
chrX_47211226_47212423_+(+)	9	12	10	FALSE
chrX_47212513_47212770_+(+)	3	2	2	TRUE
chrX_47212864_47212989_+(+)	6	1	1	TRUE
chrX_47213182_47214326_+(+)	27	17	12	FALSE
chrX_47214429_47214536_+(+)	1	2	0	TRUE
chrX_47214638_47214793_+(+)	0	2	1	TRUE
chr22_45672180_45689711_+(+)	320	329	318	TRUE
chr22_45689904_45692995_+(+)	55	52	70	FALSE
chr22_45693079_45700281_+(+)	118	147	122	TRUE
chr22_45700379_45702688_+(+)	50	56	51	TRUE
chr22_45702848_45718412_+(+)	296	294	270	FALSE
chr22_45718494_45729424_+(+)	214	209	225	FALSE
chr22_45729591_45738730_+(+)	178	197	147	FALSE
chr22_45738840_45740368_+(+)	35	36	36	FALSE
chr22_45740539_45806958_+(+)	1163	1237	1150	TRUE
chr22_45807023_45842990_+(+)	628	666	605	FALSE
chr22_45843179_45843668_+(+)	6	15	5	FALSE
chr13_50910141_50927406_+(+)	316	346	295	FALSE
chr13_50927479_50929474_+(+)	31	40	53	FALSE
chr13_50929583_50930682_+(+)	18	28	15	FALSE
chr13_50930760_50934884_+(+)	85	93	86	TRUE
chr13_50935000_50943320_+(+)	162	155	148	FALSE
chr13_50943395_50945426_+(+)	48	37	41	FALSE
chr13_50945533_50947986_+(+)	52	62	49	TRUE
chr13_50948069_50949462_+(+)	35	37	23	FALSE
chr13_50949506_50953904_+(+)	73	79	96	FALSE
chr13_50953986_50956357_+(+)	57	35	48	FALSE
chr21_45405242_45405378_+(+)	1	1	0	FALSE
chr21_45405474_45468241_+(+)	533	565	525	FALSE
chr21_45468787_45473894_+(+)	43	51	37	FALSE
chr21_45473982_45475475_+(+)	4	8	10	TRUE
chr21_45475536_45476350_+(+)	5	4	6	FALSE
chr21_45476481_45477410_+(+)	4	13	16	TRUE
chr21_45477488_45477749_+(+)	2	3	1	FALSE
chr21_45477966_45478326_+(+)	2	3	4	FALSE
chr21_45478354_45479901_+(+)	16	12	13	TRUE
chr21_45479965_45480069_+(+)	0	1	2	TRUE
chr21_45480157_45480466_+(+)	2	2	1	FALSE
chr21_45480521_45480699_+(+)	1	2	2	FALSE
chr21_45480859_45481962_+(+)	13	10	7	TRUE
chr21_45482026_45482794_+(+)	10	9	8	FALSE
chr21_45482822_45486860_+(+)	40	28	35	FALSE
chr21_45486993_45487446_+(+)	3	3	3	FALSE
chr21_45487510_45488417_+(+)	12	10	14	FALSE
chr21_45488445_45489485_+(+)	4	10	11	TRUE
chr21_45489522_45490274_+(+)	2	4	1	TRUE
chr21_45490347_45490835_+(+)	6	2	1	TRUE
chr21_45490872_45491224_+(+)	2	3	0	FALSE
chr21_45491315_45492534_+(+)	7	10	9	FALSE
chr21_45492565_45492686_+(+)	1	0	3	FALSE
chr21_45492714_45493162_+(+)	0	5	4	FALSE
chr21_45493226_45493500_+(+)	3	2	3	FALSE
chr21_45493576_45494544_+(+)	3	6	3	TRUE
chr21_45494572_45494861_+(+)	3	4	2	FALSE
chr21_45494916_45495357_+(+)	2	4	5	FALSE
chr21_45495433_45496499_+(+)	4	9	4	FALSE
chr21_45496569_45497049_+(+)	4	1	8	FALSE
chr21_45497093_45497598_+(+)	6	3	2	FALSE
chr21_45497662_45504010_+(+)	54	61	70	FALSE
chr21_45504055_45504415_+(+)	3	0	2	FALSE
chr21_45504557_45505133_+(+)	1	6	0	FALSE
chr21_45505279_45505357_+(+)	0	1	0	FALSE
chr21_45505432_45505837_+(+)	0	1	1	FALSE
chr21_45505967_45507560_+(+)	12	15	12	FALSE
chr21_45507594_45509355_+(+)	20	24	18	FALSE
chr21_45509602_45510063_+(+)	1	3	2	TRUE
chr21_45510262_45511110_+(+)	5	3	4	TRUE
chr21_45511227_45512187_+(+)	8	11	9	FALSE
chr18_6942240_6943179_-(-)	15	20	19	FALSE
chr18_6943403_6947162_-(-)	62	45	56	FALSE
chr18_6947297_6948402_-(-)	15	10	19	FALSE
chr18_6948557_6949100_-(-)	7	8	12	FALSE
chr18_6949260_6950781_-(-)	22	24	24	FALSE
chr18_6950972_6955352_-(-)	47	41	50	FALSE
chr18_6955466_6956635_-(-)	15	19	13	TRUE
chr18_6956766_6958476_-(-)	25	29	27	FALSE
chr18_6958663_6959340_-(-)	9	15	16	TRUE
chr18_6959493_6961585_-(-)	43	47	34	FALSE
chr18_6961760_6961944_-(-)	1	3	5	FALSE
chr18_6962060_6964661_-(-)	49	32	34	FALSE
chr18_6964804_6965287_-(-)	9	6	7	FALSE
chr18_6965433_6966146_-(-)	15	10	16	TRUE
chr18_6966298_6971856_-(-)	115	89	102	TRUE
chr18_6971982_6973056_-(-)	22	18	13	FALSE
chr18_6973208_6974902_-(-)	33	29	26	TRUE
chr18_6975037_6975936_-(-)	14	18	12	TRUE
chr18_6976081_6977726_-(-)	30	38	36	FALSE
chr18_6977882_6978195_-(-)	3	5	4	FALSE
chr18_6978379_6980520_-(-)	50	32	36	TRUE
chr18_6980638_6982496_-(-)	34	40	42	FALSE
chr18_6982591_6983098_-(-)	10	5	6	FALSE
chr18_6983235_6985236_-(-)	41	38	41	FALSE
chr18_6985401_6985526_-(-)	1	2	2	TRUE
chr18_6985644_6986136_-(-)	11	5	12	FALSE
chr18_6986348_6992560_-(-)	119	109	100	TRUE
chr18_6992721_6993640_-(-)	19	16	26	FALSE
chr18_6993753_6995356_-(-)	20	38	29	FALSE
chr18_6995447_6997741_-(-)	39	40	40	TRUE
chr18_6997885_6999444_-(-)	25	24	19	TRUE
chr18_6999639_6999910_-(-)	5	3	2	FALSE
chr18_6999998_7002263_-(-)	44	35	40	FALSE
chr18_7002386_7007138_-(-)	84	89	73	FALSE
chr18_7007277_7008487_-(-)	19	18	18	FALSE
chr18_7008609_7009238_-(-)	7	17	15	TRUE
chr18_7009367_7010199_-(-)	11	17	14	FALSE
chr18_7010386_7011299_-(-)	10	22	18	FALSE
chr18_7011480_7011994_-(-)	6	10	12	FALSE
chr18_7012139_7013814_-(-)	40	37	12	FALSE
chr18_7014052_7015721_-(-)	29	24	22	FALSE
chr18_7015859_7016490_-(-)	19	11	5	FALSE
chr18_7016672_7017277_-(-)	10	11	8	TRUE
chr18_7017385_7023163_-(-)	125	99	98	FALSE
chr18_7023376_7024379_-(-)	11	13	23	FALSE
chr18_7024467_7025978_-(-)	18	23	27	TRUE
chr18_7026107_7032065_-(-)	102	116	101	FALSE
chr18_7032177_7032983_-(-)	18	18	12	TRUE
chr18_7033096_7034478_-(-)	27	25	21	TRUE
chr18_7034691_7035986_-(-)	17	22	27	TRUE
chr18_7036089_7037577_-(-)	27	28	26	FALSE
chr18_7037752_7038809_-(-)	12	15	12	FALSE
chr18_7038951_7040075_-(-)	16	22	21	TRUE
chr18_7040237_7042144_-(-)	42	25	40	TRUE
chr18_7042251_7043226_-(-)	11	17	14	FALSE
chr18_7043406_7044721_-(-)	28	18	24	FALSE
chr18_7044840_7046277_-(-)	28	25	30	FALSE
chr18_7046368_7049077_-(-)	60	62	43	FALSE
chr18_7049258_7050693_-(-)	23	34	29	FALSE
chr18_7050937_7079974_-(-)	431	481	494	FALSE
chr18_7080088_7080286_-(-)	2	4	4	FALSE
chr18_7080458_7117659_-(-)	548	617	632	FALSE
chrX_18425696_18506934_+(+)	1409	1412	1466	FALSE
chrX_18507161_18510819_+(+)	78	65	72	FALSE
chrX_18510855_18564476_+(+)	1059	1010	986	TRUE
chrX_18564523_18575353_+(+)	207	223	218	FALSE
chrX_18575491_18579847_+(+)	87	97	90	FALSE
chrX_18579969_18581890_+(+)	32	41	52	FALSE
chrX_18581951_18584262_+(+)	65	61	46	FALSE
chrX_18584354_18587953_+(+)	69	69	103	TRUE
chrX_18588144_18595347_+(+)	133	137	121	FALSE
chrX_18595429_18598461_+(+)	77	59	50	TRUE
chrX_18598614_18603901_+(+)	110	98	90	FALSE
chrX_18604869_18608810_+(+)	76	88	73	TRUE
chrX_18608913_18609464_+(+)	13	9	11	TRUE
chrX_18609571_18613151_+(+)	66	64	52	FALSE
chrX_18613276_18619866_+(+)	131	124	107	TRUE
chrX_18619967_18625127_+(+)	114	94	115	FALSE
chrX_18625248_18628370_+(+)	54	50	52	TRUE
chr21_32299078_32306639_+(+)	106	121	109	FALSE
chr21_32306740_32311683_+(+)	73	61	65	TRUE
chr13_36848820_36853418_-(-)	106	83	77	TRUE
chr13_36853676_36865536_-(-)	209	206	202	FALSE
chr13_36865759_36867272_-(-)	36	22	33	FALSE
chr13_36867384_36872657_-(-)	85	93	105	TRUE
chr13_36872916_36879277_-(-)	108	130	122	FALSE
chr13_36879876_36920115_-(-)	781	770	729	FALSE
chr21_42850243_42852254_-(-)	18	17	16	FALSE
chr21_42852325_42853568_-(-)	10	11	17	FALSE
chr21_42853753_42854561_-(-)	5	15	9	FALSE
chr21_42854627_42855681_-(-)	9	10	11	FALSE
chr21_42855781_42859661_-(-)	38	48	41	FALSE
chr21_42859723_42862281_-(-)	28	25	32	TRUE
chr21_42862395_42863439_-(-)	8	8	9	FALSE
chr21_42863597_42873550_-(-)	118	124	147	TRUE
chr21_42873692_42876701_-(-)	39	58	47	FALSE
chr21_42876768_42879406_-(-)	42	33	34	FALSE
chr13_37000823_37002272_+(+)	27	27	31	FALSE
chr13_37002310_37002487_+(+)	5	6	9	FALSE
chr13_37002552_37002933_+(+)	8	15	8	FALSE
chr13_37003008_37004515_+(+)	34	30	44	FALSE
chr13_37004562_37005919_+(+)	31	14	32	FALSE
chr13_37006026_37006114_+(+)	2	2	1	FALSE
chr13_37006161_37006974_+(+)	19	22	21	FALSE
chr13_37007072_37008056_+(+)	20	34	32	FALSE
chr13_37008178_37008728_+(+)	19	13	2	FALSE
chr13_37008836_37009183_+(+)	6	13	12	TRUE
chr22_31619837_31620552_-(-)	7	6	6	FALSE
chr22_31620714_31620995_-(-)	1	1	4	TRUE
chr22_31621143_31621333_-(-)	0	2	1	FALSE
chr22_31621473_31621648_-(-)	1	1	1	FALSE
chr22_31621886_31648100_-(-)	311	334	329	FALSE
chr22_31648277_31650698_-(-)	45	31	41	FALSE
chr22_31650779_31662143_-(-)	199	183	192	FALSE
chr7_2520294_2524694_+(+)	36	40	23	TRUE
chr7_2524744_2525218_+(+)	2	2	3	FALSE
chr7_2525319_2525413_+(+)	0	1	0	FALSE
chr7_2525568_2525684_+(+)	0	1	1	TRUE
chr7_2525771_2526243_+(+)	2	3	1	FALSE
chr7_2526410_2526835_+(+)	0	1	2	TRUE
chr7_2526922_2527145_+(+)	2	3	1	FALSE
chr21_37065713_37067261_-(-)	28	28	31	FALSE
chr21_37067381_37069551_-(-)	46	41	62	FALSE
chr21_37069625_37072433_-(-)	68	50	61	FALSE
chr21_37072538_37072999_-(-)	1	1	5	TRUE
chr21_34364152_34370466_+(+)	115	112	102	TRUE
chr7_1470693_1470845_-(-)	0	2	0	TRUE
chr7_1470956_1471132_-(-)	1	2	1	TRUE
chr7_1471225_1471570_-(-)	2	5	1	FALSE
chr7_1471642_1472272_-(-)	2	4	6	FALSE
chr7_1472387_1473071_-(-)	1	4	2	FALSE
chr7_1473185_1473565_-(-)	3	4	2	TRUE
chr7_1473694_1474167_-(-)	1	1	1	TRUE
chr7_1474361_1474704_-(-)	5	0	2	FALSE
chr7_1474839_1475947_-(-)	4	11	7	FALSE
chr7_1476072_1476228_-(-)	0	2	0	FALSE
chr7_1476456_1476569_-(-)	1	0	0	TRUE
chr7_1476658_1476793_-(-)	0	1	1	FALSE
chr7_1476919_1477549_-(-)	7	2	4	FALSE
chr7_1477674_1477752_-(-)	0	2	0	FALSE
chr7_1477937_1478365_-(-)	0	7	1	TRUE
chr7_1478507_1478725_-(-)	1	1	0	TRUE
chr7_1478886_1479429_-(-)	4	2	4	FALSE
chr7_1479685_1480316_-(-)	3	4	7	FALSE
chr7_1480442_1480834_-(-)	2	1	4	TRUE
chr7_1480934_1481341_-(-)	3	5	4	TRUE
chr7_1481489_1482545_-(-)	5	6	7	FALSE
chr7_1482708_1483741_-(-)	6	8	7	FALSE
chr7_1483854_1484002_-(-)	2	2	1	FALSE
chr7_1484171_1485097_-(-)	8	5	9	TRUE
chr7_1485203_1485289_-(-)	0	2	1	TRUE
chr7_1485470_1486624_-(-)	18	19	20	TRUE
chr7_1486775_1486921_-(-)	0	2	0	TRUE
chr7_1487102_1487319_-(-)	0	3	1	FALSE
chr7_1487450_1487759_-(-)	2	1	1	FALSE
chr7_1487958_1489343_-(-)	10	9	13	TRUE
chr7_1489405_1489590_-(-)	1	1	1	TRUE
chr7_1489683_1493009_-(-)	29	31	32	TRUE
chr7_1493107_1493753_-(-)	2	3	4	FALSE
chr7_1493912_1494815_-(-)	5	5	3	FALSE
chr7_1494894_1495432_-(-)	7	2	4	FALSE
chr7_1495554_1496155_-(-)	2	5	3	FALSE
chr7_1496265_1497137_-(-)	6	6	3	TRUE
chr7_1497315_1498411_-(-)	9	10	12	FALSE
chr7_1498554_1498706_-(-)	1	0	0	TRUE
chr7_1498853_1498974_-(-)	0	1	0	FALSE
chr7_1499162_1499254_-(-)	0	1	0	TRUE
chr7_1499361_1499472_-(-)	0	1	0	FALSE
chr7_1499633_1499883_-(-)	0	4	1	FALSE
chr7_1500022_1500169_-(-)	3	0	0	FALSE
chr7_1500367_1502900_-(-)	23	33	14	FALSE
chr7_1503192_1503902_-(-)	8	8	10	TRUE
chr7_1504002_1504322_-(-)	2	1	4	TRUE
chr20_46709741_46725040_+(+)	251	209	223	TRUE
chr20_46726325_46726863_+(+)	10	11	7	FALSE
chr20_46726987_46729352_+(+)	25	31	28	FALSE
chr20_46729489_46733755_+(+)	68	56	48	FALSE
chrX_43950027_43958471_-(-)	160	155	136	TRUE
chrX_43958853_43973303_-(-)	222	224	246	TRUE
chr20_49374993_49481913_-(-)	1530	1511	1498	FALSE
chr21_32631802_32634860_-(-)	59	56	75	FALSE
chr21_32634885_32638907_-(-)	91	81	81	TRUE
chr21_32639126_32639670_-(-)	9	10	10	FALSE
chr21_32639780_32641895_-(-)	43	50	40	FALSE
chr21_32641967_32642094_-(-)	1	5	5	FALSE
chr21_32642134_32643409_-(-)	24	35	21	FALSE
chr21_32643458_32644967_-(-)	39	40	27	FALSE
chr21_32645007_32645645_-(-)	23	15	12	TRUE
chr21_32645790_32646392_-(-)	12	9	17	TRUE
chr21_32646603_32650183_-(-)	62	67	67	FALSE
chr21_32650347_32653287_-(-)	61	65	67	FALSE
chr21_32653367_32656686_-(-)	57	74	75	FALSE
chr21_32656903_32657002_-(-)	2	5	1	FALSE
chr21_32657121_32657715_-(-)	14	11	20	FALSE
chr21_32657873_32664912_-(-)	114	124	102	FALSE
chr21_32665072_32665942_-(-)	23	12	16	FALSE
chr21_32666136_32666432_-(-)	2	7	5	TRUE
chr21_32666574_32670287_-(-)	82	93	80	TRUE
chr21_32670373_32673339_-(-)	70	62	57	TRUE
chr21_32673532_32676331_-(-)	60	63	66	FALSE
chr21_32676356_32678644_-(-)	50	53	45	TRUE
chr21_32678802_32681495_-(-)	61	64	57	TRUE
chr21_32681649_32684037_-(-)	51	58	71	FALSE
chr21_32684120_32685747_-(-)	32	33	32	FALSE
chr21_32685918_32686977_-(-)	28	29	27	FALSE
chr21_32687075_32688305_-(-)	27	21	25	FALSE
chr21_32688368_32694227_-(-)	116	100	125	FALSE
chr21_32694312_32695056_-(-)	20	19	21	FALSE
chr21_32695283_32699837_-(-)	90	100	79	FALSE
chr21_32700106_32701960_-(-)	44	43	33	FALSE
chr21_32702048_32726771_-(-)	461	493	468	FALSE
chr21_32726918_32727945_-(-)	8	10	12	FALSE
chr18_36130072_36133237_+(+)	50	58	56	FALSE
chr18_36133317_36136306_+(+)	67	65	63	FALSE
chr18_36136378_36138269_+(+)	39	37	33	FALSE
chr18_36138427_36138794_+(+)	8	11	8	FALSE
chr18_36138873_36141136_+(+)	47	46	35	FALSE
chr18_36141202_36142280_+(+)	23	25	22	FALSE
chr18_36142348_36142825_+(+)	9	12	8	FALSE
chr18_36142967_36144938_+(+)	39	43	41	FALSE
chr18_36145035_36145947_+(+)	18	16	21	FALSE
chr18_36146049_36146249_+(+)	3	4	7	TRUE
chr18_36146382_36154849_+(+)	121	144	157	FALSE
chr18_36155000_36156465_+(+)	42	29	27	FALSE
chr18_36156655_36158834_+(+)	58	35	58	FALSE
chr18_36158905_36159734_+(+)	17	13	9	FALSE
chr18_36159831_36159957_+(+)	5	3	3	FALSE
chr18_36160016_36160931_+(+)	22	17	21	FALSE
chr18_36161005_36164474_+(+)	64	74	59	FALSE
chr18_36164668_36167100_+(+)	60	46	42	TRUE
chr18_36167223_36170062_+(+)	38	46	40	FALSE
chr18_36170197_36171046_+(+)	15	10	17	FALSE
chr18_36171161_36174484_+(+)	71	57	63	TRUE
chr22_49904067_49904178_-(-)	1	1	0	FALSE
chr22_49904255_49904336_-(-)	0	1	0	FALSE
chr22_49904507_49907720_-(-)	31	36	37	FALSE
chr22_49907945_49909243_-(-)	17	15	7	TRUE
chr22_49909348_49909893_-(-)	5	11	5	TRUE
chr22_49910089_49910433_-(-)	4	4	3	TRUE
chr22_49910608_49913384_-(-)	21	31	31	FALSE
chr22_49913518_49913603_-(-)	0	2	0	FALSE
chr22_49913844_49918262_-(-)	52	55	47	TRUE
chr18_32019028_32037115_+(+)	262	268	329	FALSE
chr18_32037270_32042178_+(+)	69	88	60	FALSE
chr18_32042274_32045641_+(+)	61	65	55	FALSE
chr18_32045733_32065901_+(+)	367	360	385	TRUE
chr18_32066010_32068297_+(+)	39	55	36	FALSE
chr7_5973543_5977587_-(-)	47	60	48	FALSE
chr7_5977758_5978595_-(-)	16	11	9	FALSE
chr7_5978697_5982823_-(-)	74	65	76	FALSE
chr7_5982992_5986758_-(-)	55	54	60	FALSE
chr7_5987621_5989799_-(-)	38	33	35	FALSE
chr7_5989956_5991972_-(-)	44	46	44	FALSE
chr7_5992058_5995533_-(-)	54	58	59	FALSE
chr7_5995634_5997325_-(-)	34	23	28	TRUE
chr7_5997424_5999107_-(-)	25	23	28	FALSE
chr7_5999276_6002452_-(-)	66	47	46	TRUE
chr7_6002637_6003689_-(-)	17	27	23	TRUE
chr7_6003793_6003971_-(-)	4	5	3	FALSE
chr7_6004059_6005891_-(-)	40	30	48	TRUE
chr7_6006032_6008996_-(-)	69	57	47	FALSE
chr16_1984477_1984746_+(+)	2	1	0	TRUE
chr16_1984944_1985865_+(+)	11	7	13	FALSE
chrX_64917897_64919041_-(-)	14	18	21	FALSE
chrX_64919205_64920080_-(-)	19	10	19	TRUE
chrX_64920254_64921816_-(-)	33	31	32	TRUE
chrX_64921989_64976324_-(-)	1003	931	1031	TRUE
chr7_2538765_2539178_-(-)	1	4	2	TRUE
chr7_2539352_2539543_-(-)	1	1	1	TRUE
chr7_2539643_2539785_-(-)	1	3	1	FALSE
chr7_2539889_2540978_-(-)	11	9	13	FALSE
chr7_2541053_2541297_-(-)	2	2	1	FALSE
chr7_2541485_2541717_-(-)	0	3	2	FALSE
chr7_2541837_2542119_-(-)	0	8	2	FALSE
chr7_2542212_2543203_-(-)	2	7	9	FALSE
chr7_2543324_2543589_-(-)	1	4	1	FALSE
chr7_2543963_2544908_-(-)	10	11	7	FALSE
chr7_2545057_2547323_-(-)	26	27	25	FALSE
chr7_2547479_2554304_-(-)	101	91	97	FALSE
chr7_2554448_2555486_-(-)	8	8	6	FALSE
chrX_46607204_46613288_-(-)	80	99	115	FALSE
chrX_46613395_46620976_-(-)	135	131	139	FALSE
chrX_46621060_46631585_-(-)	196	162	152	FALSE
chrX_46631650_46635588_-(-)	77	56	67	TRUE
chrX_46635649_46643235_-(-)	127	163	140	TRUE
chrX_46643390_46648685_-(-)	105	88	101	FALSE
chrX_46648798_46651109_-(-)	54	35	36	FALSE
chrX_46651224_46651315_-(-)	0	1	1	FALSE
chrX_46651405_46653608_-(-)	33	45	28	FALSE
chrX_46653715_46662015_-(-)	148	126	126	TRUE
chrX_46662158_46662537_-(-)	9	8	6	FALSE
chrX_46662644_46669606_-(-)	142	109	125	TRUE
chrX_46669720_46672550_-(-)	56	63	48	FALSE
chrX_46672628_46679677_-(-)	132	136	146	TRUE
chrX_46679756_46682335_-(-)	48	52	48	TRUE
chrX_46682536_46758704_-(-)	1394	1390	1405	FALSE
chrX_48786646_48791090_+(+)	44	38	54	FALSE
chrX_48791330_48791843_+(+)	7	4	5	FALSE
chrX_48792222_48792322_+(+)	0	3	3	FALSE
chrX_48792469_48793171_+(+)	5	5	8	FALSE
chrX_48793298_48793792_+(+)	4	2	1	TRUE
chr7_193805_195553_+(+)	21	12	17	TRUE
chr7_195733_208897_+(+)	131	140	121	FALSE
chr7_208977_246414_+(+)	382	349	352	FALSE
chr7_246508_248314_+(+)	14	22	15	FALSE
chr7_248431_255848_+(+)	67	72	79	FALSE
chr7_256030_256653_+(+)	5	3	3	TRUE
chr7_256764_257004_+(+)	1	2	1	FALSE
chr7_257087_258645_+(+)	6	10	11	FALSE
chr7_258706_259730_+(+)	4	1	5	FALSE
chr10_47323015_47324840_+(+)	37	24	28	FALSE
chr13_51935030_51935592_-(-)	6	10	6	FALSE
chr13_51935696_51937275_-(-)	22	25	15	FALSE
chr13_51937394_51937475_-(-)	0	1	0	FALSE
chr13_51937680_51939050_-(-)	19	20	13	TRUE
chr13_51939194_51941080_-(-)	15	21	32	TRUE
chr13_51941225_51942385_-(-)	20	18	19	TRUE
chr13_51942555_51944108_-(-)	14	20	18	TRUE
chr13_51944292_51946283_-(-)	36	40	26	TRUE
chr13_51946479_51949661_-(-)	54	60	60	TRUE
chr13_51949797_51950006_-(-)	5	7	3	TRUE
chr13_51950162_51950271_-(-)	2	2	1	FALSE
chr13_51950400_51957515_-(-)	97	89	113	TRUE
chr13_51957608_51958310_-(-)	9	16	12	FALSE
chr13_51958545_51960147_-(-)	28	19	29	FALSE
chr13_51960323_51961836_-(-)	29	24	29	FALSE
chr13_51961914_51964871_-(-)	53	42	53	TRUE
chr13_51965034_51968443_-(-)	54	38	53	FALSE
chr13_51968608_51970491_-(-)	37	32	34	TRUE
chr13_51970750_51973934_-(-)	63	62	61	FALSE
[truncated: 47,449 more rows]
